# Supplementary material for: An Integrative Transcriptomic Analysis of Systemic Juvenile Idiopathic Arthritis for Identifying Potential Genetic Markers and Drug Candidates
Source: Int J Mol Sci. 2021 Jan 12;22(2):712. doi: 10.3390/ijms22020712 (PMC7828236; doi:10.3390/ijms22020712)
Supplement: Supplementary file 1 [file ijms-22-00712-s001.zip]

Archive with 11 entries (9 files):
- sJIA_Supplementary_Figure/
- sJIA_Supplementary_Figure/sJIA_suppl_figure.pdf
- sJIA_Supplementary_Table/
- sJIA_Supplementary_Table/Supplementary_Table_S1.xlsx
- sJIA_Supplementary_Table/Supplementary_Table_S2.xlsx
- sJIA_Supplementary_Table/Supplementary_Table_S3.xlsx
- sJIA_Supplementary_Table/Supplementary_Table_S4.xlsx
- sJIA_Supplementary_Table/Supplementary_Table_S5.xlsx
- sJIA_Supplementary_Table/Supplementary_Table_S6.xlsx
- sJIA_Supplementary_Table/Supplementary_Table_S7.xlsx
- sJIA_Supplementary_Table/Supplementary_Table_S8.xlsx
