# Supplementary material for: An Integrative Transcriptomic Analysis of Systemic Juvenile Idiopathic Arthritis for Identifying Potential Genetic Markers and Drug Candidates
Source: Int J Mol Sci. 2021 Jan 12;22(2):712. doi: 10.3390/ijms22020712 (PMC7828236; doi:10.3390/ijms22020712)
Supplement: Supplementary file 1 [file ijms-22-00712-s001.zip › sJIA_Supplementary_Table/Supplementary_Table_S1.xlsx]

## Sheet: Sheet1
Supplementary Table S1. The list of 13 significant genes that were detected by the meta-analysis but not by single studies.
Gene Symbol	Full Name	Entrez ID
APOBEC3B	apolipoprotein B mRNA editing enzyme catalytic subunit 3B	9582
EIF1AY	eukaryotic translation initiation factor 1A Y-linked	9086
FOLR3	folate receptor gamma	2352
HLA-DRB4	major histocompatibility complex, class II, DR beta 4	3126
KDM5D	lysine demethylase 5D	8284
KIR2DL1	killer cell immunoglobulin like receptor, two Ig domains and long cytoplasmic tail 1	3802
LAIR2	leukocyte associated immunoglobulin like receptor 2	3904
RPS4Y1	ribosomal protein S4 Y-linked 1	6192
SCO2	synthesis of cytochrome C oxidase 2	9997
TMEM176A	transmembrane protein 176A	55365
TMEM176B	transmembrane protein 176B	28959
TXLNGY	taxilin gamma pseudogene, Y-linked	246126
XIST	X inactive specific transcript	7503
