# Supplementary material for: An Integrative Transcriptomic Analysis of Systemic Juvenile Idiopathic Arthritis for Identifying Potential Genetic Markers and Drug Candidates
Source: Int J Mol Sci. 2021 Jan 12;22(2):712. doi: 10.3390/ijms22020712 (PMC7828236; doi:10.3390/ijms22020712)
Supplement: Supplementary file 1 [file ijms-22-00712-s001.zip › sJIA_Supplementary_Table/Supplementary_Table_S2.xlsx]

## Sheet: meta_signature_suppl
Supplementary Table S2. The list of 260 meta-signature genes.
Gene Symbol	Entrez ID	Log2FC from Meta-analysis	FDR from Meta-analysis	Log2FC from RNA-seq	FDR from RNA-seq	Log2FC from GSE21521	P-value from GSE21521	Log2FC from GSE20307	P-value from GSE20307	Log2FC from GSE13501	P-value from GSE13501	Log2FC from GSE7753	P-value from GSE7753	Log2FC from GSE57183	P-value from GSE57183
ACPP	55	0.774462	4.1124e-23	0.542934	0.0350222	0.760869	2.7991e-05	0.802491	1.13406e-08	0.818967	2.02618e-09	0.78756	1.21076e-05	1.01759	0.0255472
ADM	133	2.11938	2.499e-53	1.62381	0.00849176	2.10998	4.89448e-12	2.19972	6.80273e-19	2.2958	5.68137e-20	2.15302	4.81784e-12	1.95821	0.000907885
ALAS2	212	2.15897	6.49034e-41	2.71754	0.000804491	2.40511	3.55565e-10	2.31592	4.05696e-15	2.30528	4.72227e-16	2.17324	1.28325e-10	0.544313	0.434866
ALOX12	239	0.930156	2.72176e-17	0.553621	0.0485617	1.01623	9.23004e-05	0.96589	1.57019e-06	0.97411	3.8138e-07	0.924732	9.68223e-05	0.791994	0.197917
ANK1	286	1.13273	2.99971e-35	0.917702	0.0201482	1.19282	8.01227e-08	1.26612	1.14713e-14	1.22664	8.94808e-15	1.08964	1.17802e-07	0.423879	0.287483
ANXA3	306	3.01781	3.11111e-34	2.00696	0.00334134	3.06939	1.03608e-07	3.17901	1.28564e-12	3.37547	8.40678e-14	2.83016	1.99356e-07	2.41345	0.00442995
AQP9	366	1.54559	7.75924e-29	1.24029	0.0067663	1.62165	3.05337e-07	1.57368	4.36455e-10	1.6965	3.76926e-11	1.59511	6.50415e-07	0.874561	0.00433441
ARG1	383	1.18672	6.77647e-24	2.95009	0.000804491	1.17018	1.80746e-05	1.21428	9.39826e-10	1.36484	2.5444e-10	1.01498	4.93982e-05	1.81998	0.053905
BCL2A1	597	0.9032	7.0701e-27	1.01381	0.0270393	0.847271	1.63822e-06	0.931949	6.16072e-10	1.01004	7.63445e-11	0.946844	1.36565e-06	0.822328	0.0791624
BCL2L1	598	1.03725	1.88714e-30	1.16549	0.0138039	1.10038	2.33956e-07	1.18084	1.41947e-13	1.13062	2.59629e-13	0.998976	8.00682e-07	-0.0794542	0.893217
BCL6	604	0.64056	5.90562e-19	1.13792	0.00942508	0.607823	1.41623e-05	0.576	3.51329e-07	0.712847	4.96938e-07	0.684004	0.000403603	1.29456	0.000249038
CEACAM1	634	1.4653	9.11271e-38	1.63509	0.000686551	1.409	3.24624e-08	1.52905	5.29403e-14	1.66505	6.40752e-15	1.28179	5.41248e-08	2.16191	0.00118511
BNIP3L	665	1.0179	3.18659e-29	0.87743	0.00332318	1.16406	4.37135e-07	1.11599	3.85477e-12	1.0878	2.16395e-12	1.01695	1.83483e-06	0.119278	0.674225
BPGM	669	2.03261	6.75501e-37	1.49709	0.00291835	2.15289	3.90091e-08	2.23589	1.98695e-15	2.18255	1.49998e-15	2.07525	3.71464e-08	0.607746	0.325192
BST1	683	0.664604	1.30752e-15	0.648478	0.0285855	0.764651	0.000146005	0.646051	1.80467e-05	0.667383	5.02907e-06	0.706402	6.82891e-05	0.743334	0.0927271
SERPING1	710	0.956604	1.06653e-07	1.83023	0.0291842	1.05748	0.00279468	0.973258	0.00700236	0.887718	0.011345	1.11007	0.00102141	0.476279	0.190945
C3AR1	719	0.531869	1.93113e-08	0.880153	0.0413153	0.560572	0.00331067	0.455966	0.0100373	0.46471	0.00745812	0.609679	0.0011084	2.00772	0.00205921
CA1	759	1.85619	1.3951e-34	2.69608	0.00128738	1.85698	2.32439e-07	2.03786	2.67208e-14	2.01758	3.16273e-15	1.85774	4.5336e-08	0.841419	0.426811
CAMP	820	1.62359	1.06375e-18	1.74316	0.012992	1.8494	4.42034e-05	1.80741	1.42212e-07	1.74445	1.39183e-07	1.35709	0.000196053	1.00165	0.115935
CASP5	838	0.660756	2.47287e-07	1.3251	0.0373247	0.474547	0.0643861	0.647965	0.00824284	0.674876	0.00394132	0.73075	0.00375278	2.17035	0.00469668
CD247	919	-0.524658	2.67271e-13	-0.693529	0.00124118	-0.223213	0.0597437	-0.618543	1.4212e-05	-0.702544	2.17731e-06	-0.461744	0.000216362	-0.953332	0.0209119
MS4A3	932	0.665202	6.08497e-06	1.71955	0.0140485	0.555906	0.118493	0.809649	0.00227491	0.81357	0.00140211	0.42418	0.16017	0.923648	0.202009
CETP	1071	0.755478	9.37604e-29	0.773863	0.0332197	0.895324	2.1953e-08	0.757811	2.95458e-09	0.721794	2.2346e-09	0.758143	1.66405e-07	0.982799	0.00190355
CEACAM8	1088	2.12557	2.8264e-15	2.88221	0.00428763	1.87283	0.00226936	2.42688	1.37652e-06	2.54767	2.26663e-07	1.88539	0.000718705	0.985813	0.276712
CEACAM4	1089	0.525048	5.09864e-15	0.944542	0.02575	0.717498	1.61354e-06	0.495289	8.62286e-05	0.476676	7.3598e-05	0.568903	1.27044e-05	0.390527	0.419549
CR1	1378	0.722431	4.36076e-42	1.30911	0.00324851	0.659725	4.99259e-10	0.700318	6.08921e-17	0.773031	2.96292e-15	0.772672	4.45884e-09	1.36131	0.0184451
MAPK14	1432	0.507225	1.75177e-20	1.12191	0.00439138	0.497283	5.35193e-06	0.449184	5.60442e-08	0.563304	7.30432e-08	0.547283	0.000137745	1.06722	0.0267069
CTSG	1511	1.03474	1.13016e-16	2.94444	0.00328058	1.16085	0.000185714	1.18887	7.80048e-07	1.13883	7.07134e-07	0.789059	0.000155298	0.607407	0.255018
DACH1	1602	0.717321	2.12318e-21	1.25389	0.00324851	0.586324	0.000321096	0.744307	4.58777e-09	0.865843	1.43418e-09	0.704115	9.71317e-05	0.79828	0.0379396
GADD45A	1647	1.05009	6.3373e-31	1.18912	0.00588239	1.08638	5.11763e-07	1.04538	2.99786e-12	1.15354	3.40978e-13	1.07969	9.0812e-07	1.06191	0.10899
DEFA4	1669	2.53203	6.05008e-20	3.22546	0.00106412	2.65155	6.61412e-05	2.72956	1.02454e-07	2.76581	1.91286e-08	2.49864	2.70041e-05	1.09072	0.224793
DSC2	1824	0.714614	4.20671e-33	1.49465	0.00752877	0.637712	8.43496e-08	0.758608	2.1488e-11	0.773479	4.40945e-12	0.655684	1.26593e-08	1.35948	0.00957664
E2F1	1869	0.740518	6.73056e-36	0.893795	0.00528091	0.759126	6.16799e-08	0.810527	4.22327e-14	0.82986	2.38174e-15	0.777423	2.7699e-09	-0.0287954	0.899878
E2F2	1870	0.869765	5.86294e-40	0.680307	0.0142133	0.909806	6.77184e-10	0.930722	8.5357e-15	0.929306	6.67004e-16	0.911745	9.81042e-11	0.229052	0.609219
EGF	1950	1.5313	2.91169e-24	0.898908	0.0126817	1.5375	1.25693e-05	1.69977	1.95855e-09	1.73664	1.57119e-10	1.4718	1.17593e-05	0.377823	0.133048
CTTN	2017	0.559836	6.52865e-13	0.652752	0.0437186	0.469486	0.00608927	0.646274	6.66837e-06	0.654435	2.14285e-06	0.48308	0.00404967	0.549154	0.260304
EPB42	2038	3.29607	2.56845e-35	1.51108	0.0158409	3.49902	4.96231e-08	3.75863	4.37819e-15	3.64114	1.96675e-15	3.28786	3.43231e-08	-0.315379	0.693023
DMTN	2039	1.97971	4.13226e-31	1.09045	0.0238461	2.31191	5.15233e-08	2.19862	1.09118e-12	2.09309	1.75874e-12	1.89677	2.02503e-07	0.226761	0.741501
STOM	2040	0.5233	4.9496e-17	0.92148	0.0228901	0.398244	0.00261249	0.542684	2.81982e-07	0.596277	2.73337e-08	0.440502	0.00171366	1.79077	0.00901173
F5	2153	0.609988	8.93254e-16	1.24369	0.00615957	0.648873	0.00012924	0.559883	1.43323e-05	0.654286	2.02855e-06	0.569233	0.000855385	1.54021	0.00560493
ACSL1	2180	0.994064	1.13634e-26	1.66247	0.00524112	0.964993	9.53357e-07	0.971417	6.56977e-10	1.10795	2.46181e-10	0.981321	1.53363e-05	1.58755	0.00136078
FCAR	2204	0.530075	8.2098e-22	1.28798	0.00877224	0.457157	0.000106865	0.536638	1.58473e-09	0.613055	1.00039e-09	0.470552	0.000610471	1.15427	0.0173851
FCGR1A	2209	1.63807	1.18068e-35	1.87006	0.00477897	1.80789	2.23259e-10	1.64821	1.68994e-11	1.63311	8.5998e-12	1.70986	8.41414e-10	2.03698	0.00488832
FCGR1B	2210	1.57935	3.08645e-35	1.78607	0.00504784	1.6679	9.40219e-10	1.58286	1.84173e-11	1.5782	1.28421e-11	1.666	5.31102e-10	2.32495	0.00550985
FCGR3B	2215	0.837907	3.23165e-07	1.0058	0.0176443	0.845529	0.0232721	0.870078	0.00326604	1.02598	0.000550472	0.710987	0.0622133	0.421227	0.114048
FECH	2235	1.46975	4.9344e-32	0.941048	0.0222408	1.48247	9.47204e-07	1.69747	1.90143e-14	1.62067	5.77856e-14	1.38521	3.49945e-06	0.44814	0.231288
FOXO3	2309	0.982045	3.00893e-28	0.82577	0.00524112	0.90919	1.20023e-05	1.17896	4.79324e-13	1.18352	4.68568e-14	0.839703	1.45205e-05	0.00843061	0.980651
FOS	2353	0.659623	9.5244e-05	0.7595	0.028446	1.10906	0.00234117	0.414803	0.187994	0.5175	0.0941207	1.02639	0.00409227	0.00523166	0.988137
FPR1	2357	0.842186	7.62826e-22	0.857761	0.0431023	0.801741	4.24414e-05	0.885924	2.13495e-08	0.947121	2.66418e-09	0.841016	4.09535e-05	0.641691	0.0668517
FPR2	2358	1.05457	1.16237e-21	1.18361	0.00883489	1.18504	1.77393e-06	1.04882	2.00461e-07	1.10439	3.16408e-08	1.15054	2.91626e-06	0.576925	0.221435
GK	2710	0.848864	9.52411e-29	1.62492	0.000917456	0.71854	1.30858e-06	0.870242	7.5557e-11	0.967909	1.64811e-11	0.834922	2.23001e-06	1.47359	0.0128897
GLUL	2752	1.08358	2.97682e-32	0.685136	0.0298546	1.25549	1.25693e-08	1.12845	2.42453e-11	1.13112	3.67404e-12	1.16624	1.10233e-08	0.235441	0.364771
GMPR	2766	2.72336	1.11504e-41	1.55093	0.00378495	2.88562	7.59337e-10	3.03462	6.1835e-17	2.9671	1.68708e-17	2.80542	8.21383e-10	0.0561853	0.933479
FFAR2	2867	0.888426	1.66985e-18	0.912181	0.0369353	0.80829	7.89386e-05	0.909357	9.57059e-07	1.03164	1.10123e-07	0.873105	0.000100608	0.829352	0.0496038
CXCL1	2919	1.16606	1.17527e-12	1.22142	0.0107081	0.983699	0.0105966	1.30686	6.17806e-06	1.45836	4.71741e-07	0.906297	0.0197336	1.06935	0.043273
GYG1	2992	0.575739	2.91352e-18	1.17173	0.00679582	0.497523	0.000398882	0.539323	2.15682e-07	0.628457	8.40953e-08	0.524539	0.000592704	2.25054	0.00255812
GZMB	3002	-0.577476	4.46271e-06	-1.07869	0.000525915	-0.301626	0.223842	-0.628415	0.00601491	-0.779227	0.00110895	-0.500134	0.0670511	-1.02646	0.0445858
H1-0	3005	1.00848	1.52834e-26	0.635535	0.0119869	0.945561	7.82079e-06	1.08501	6.02827e-10	1.11478	6.8873e-11	1.06599	5.51344e-07	0.597432	0.107139
HBD	3045	3.60522	6.74564e-35	2.00666	0.00530188	3.76956	6.55521e-08	3.98467	8.7931e-14	3.91444	1.65491e-14	3.67174	3.06568e-08	0.81988	0.374431
HMGB3	3149	0.586834	3.8094e-25	0.580258	0.0366707	0.519746	6.3807e-05	0.656173	1.44474e-09	0.684144	1.34736e-10	0.609774	1.5318e-07	0.075253	0.593318
HP	3240	2.60408	1.54496e-43	2.50203	0.00528091	2.63209	1.19006e-10	2.78502	2.85213e-15	2.83138	1.35393e-16	2.38586	3.10356e-10	2.81938	0.0109464
IL1B	3553	0.628105	2.78312e-06	1.03924	0.0203775	0.604786	0.0278945	0.515544	0.0333856	0.574649	0.0152803	0.886582	0.00634763	1.49098	0.00697957
IL1RN	3557	0.560587	6.86137e-23	1.10867	0.0137185	0.49108	8.40572e-06	0.534973	9.57941e-08	0.558017	2.73397e-08	0.541525	2.90447e-06	2.07688	0.00637297
IL2RB	3560	-0.578489	1.56885e-12	-0.966398	0.0012196	-0.444492	0.00700195	-0.594354	8.37595e-05	-0.670515	2.37732e-05	-0.5887	0.000477066	-0.944587	0.0191667
ITGA2B	3674	0.935196	3.53142e-26	0.986711	0.0261655	1.06272	6.2541e-08	0.899448	5.47654e-08	0.903375	1.84388e-08	0.932328	1.39996e-08	1.83546	0.0138481
ITGB3	3690	0.663373	1.62079e-18	0.886401	0.020689	0.571169	0.000375813	0.721181	1.94217e-07	0.740279	2.70964e-08	0.56694	0.000303062	1.37305	0.047269
KCNJ15	3772	0.790348	5.60675e-21	1.21595	0.0107081	0.718129	2.83498e-05	0.767101	3.8658e-09	0.939811	1.48962e-08	0.802274	0.000389743	0.864976	0.0134467
KIR2DL1	3802	-0.527136	1.93919e-05	-1.17126	0.00462724	-0.681317	0.00868744	-0.498674	0.0285091	-0.530371	0.0202643	-0.544294	0.0484157	-0.269162	0.322682
KLRB1	3820	-0.805539	1.6261e-36	-0.938811	0.00330668	-0.846893	1.54841e-10	-0.727216	6.76706e-11	-0.782674	1.73629e-11	-0.968575	9.88943e-12	-1.5783	0.00471356
KLRC3	3823	-1.11639	2.35055e-22	-0.914574	0.0426932	-1.13276	6.39928e-06	-1.17833	2.38622e-08	-1.23621	3.99852e-09	-1.20441	5.25506e-06	-0.295077	0.409013
KLRD1	3824	-0.720802	8.37776e-17	-0.626676	0.0453808	-0.710373	6.17788e-05	-0.659232	1.32261e-05	-0.738577	3.75868e-06	-0.907171	2.95372e-05	-0.923935	0.0253949
KIF11	3832	0.729419	8.41705e-15	0.828234	0.0151662	0.783741	0.000595702	0.720557	2.07432e-05	0.75811	7.69005e-06	0.8256	8.09117e-05	0.469369	0.0834872
KRT1	3848	2.50028	1.1107e-26	1.54155	0.0301668	2.52847	7.67645e-06	2.8518	1.25398e-11	2.78012	5.69771e-12	2.37298	1.2539e-05	0.719872	0.36679
LCN2	3934	2.39502	2.68789e-23	2.80925	0.00214079	2.74424	2.29229e-06	2.4241	3.78306e-08	2.51343	6.63074e-09	2.29412	4.6047e-06	2.25571	0.0329764
LMNB1	4001	0.507339	2.19203e-22	1.23885	0.00477897	0.460128	6.03992e-05	0.483569	3.9724e-08	0.511435	5.2252e-09	0.480804	2.43763e-05	2.01099	0.00128767
CYP4F3	4051	1.65872	2.85984e-21	0.950699	0.0180059	1.70459	3.96182e-05	1.86966	2.79731e-09	2.05055	2.18352e-10	1.32167	0.000613562	0.219286	0.482104
LTF	4057	2.25051	1.86389e-16	2.50297	0.00944738	2.60105	7.12235e-05	2.33739	3.57571e-06	2.41434	9.21702e-07	2.2751	7.30995e-05	0.626982	0.480493
MXD1	4084	0.764006	8.19897e-27	1.07608	0.00707643	0.670351	1.05501e-05	0.839374	6.63448e-11	0.923214	7.54465e-12	0.708315	1.68286e-05	0.40807	0.0933282
MAN1A1	4121	0.636407	1.65908e-17	0.87523	0.00357772	0.693861	0.000120751	0.66048	5.17577e-07	0.671014	1.89002e-07	0.645817	0.000243396	0.528128	0.169903
MKI67	4288	0.697124	6.43296e-27	1.32605	0.00320952	0.730193	1.08661e-06	0.735278	6.60421e-10	0.772211	6.57465e-11	0.778356	2.89917e-07	-0.00108198	0.993752
MMP8	4317	2.52907	3.70308e-27	3.5428	0.00171601	2.51733	9.29439e-06	2.72403	7.2419e-11	2.88987	4.47364e-12	2.37451	2.18757e-06	1.44482	0.200524
MMP9	4318	2.19539	2.94186e-33	2.06031	0.00378919	2.21356	2.46896e-07	2.24455	5.58212e-13	2.49147	1.79624e-13	2.07881	1.01314e-06	2.10664	0.00303651
MPO	4353	1.46688	2.01845e-25	2.15994	0.00699907	1.45691	2.54395e-05	1.64737	3.89636e-10	1.70145	1.97816e-11	1.2337	6.64741e-06	0.84421	0.138094
MPP1	4354	1.37566	1.56572e-31	0.888862	0.00916187	1.58568	6.38245e-08	1.43705	6.88097e-12	1.4553	5.81035e-13	1.4361	8.52114e-08	0.368591	0.463467
MXI1	4601	1.17212	5.58769e-32	1.55029	0.00173017	1.22916	7.64886e-07	1.3458	3.64366e-14	1.33911	5.9072e-15	1.0905	1.92416e-06	0.010651	0.968361
NCF4	4689	0.720628	1.23017e-17	0.770874	0.0347317	0.99956	1.15199e-07	0.620475	7.61162e-05	0.641331	3.94886e-05	0.850982	1.50864e-06	0.660596	0.030714
NFE2	4778	1.12009	5.55557e-22	0.946573	0.0083384	1.42491	1.54207e-07	1.04057	1.49041e-06	1.0695	5.02284e-07	1.29255	2.42862e-07	0.723664	0.0141013
NFIL3	4783	0.790001	3.60149e-16	0.994711	0.011061	0.783663	0.000326313	0.773279	9.42155e-06	0.849413	1.09069e-06	0.846814	0.00021243	0.938408	0.00971697
NFKBIA	4792	0.539444	1.41612e-11	1.08458	0.00814796	0.573048	0.000221354	0.508558	0.000619297	0.504354	0.00045508	0.65462	0.000994342	0.814946	0.0124484
ORM1	5004	1.61529	3.92559e-24	2.19481	0.00981853	1.54664	2.01602e-05	1.69324	6.93694e-10	1.85382	1.23287e-10	1.57233	1.53982e-05	1.31471	0.177277
OSM	5008	0.544208	1.76841e-09	1.06534	0.0250533	0.363982	0.0389469	0.638236	0.000255734	0.640304	0.000120031	0.374202	0.0341044	1.7767	0.00232533
SERPINB2	5055	1.08168	1.73736e-19	0.816609	0.0448436	0.925167	0.000776852	1.22196	3.63362e-08	1.24387	8.48945e-09	1.1026	5.00561e-05	0.398863	0.169158
PBX1	5087	1.12315	5.61685e-20	0.637525	0.0445403	1.14539	0.000138754	1.3001	3.45019e-09	1.27609	1.40685e-09	1.05642	0.000220853	0.0383376	0.920063
PF4V1	5197	1.36809	6.96571e-15	1.02808	0.0459133	1.49828	0.000314746	1.44426	1.36234e-05	1.45137	4.83677e-06	1.28735	0.000356501	1.02846	0.0539339
ABCB1	5243	-0.681302	3.79647e-35	-0.741135	0.00876297	-0.790262	1.81312e-10	-0.655617	1.29056e-11	-0.683173	1.07778e-11	-0.769486	5.8917e-09	-0.555746	0.0322732
PLSCR1	5359	0.560371	3.82984e-20	1.11619	0.0238449	0.551744	2.46164e-06	0.524212	2.48687e-06	0.558009	6.23121e-07	0.572059	2.99267e-06	1.58475	0.0160273
PPBP	5473	0.569062	0.000133776	0.955621	0.016398	0.550371	0.105194	0.611338	0.0230256	0.642171	0.0133904	0.480846	0.141597	0.77428	0.204435
PPP2R2B	5521	-0.538916	1.20971e-25	-1.20839	0.000650264	-0.597096	4.33874e-08	-0.510526	1.41632e-07	-0.523682	6.94873e-08	-0.666725	9.73151e-09	-0.438274	0.0121155
PROS1	5627	1.36901	2.98649e-12	1.30801	0.00752877	1.18416	0.00995717	1.51636	2.21466e-05	1.56576	6.41803e-06	1.24318	0.00621373	1.45135	0.00150021
PTGDR	5729	-0.690801	6.1512e-16	-0.962893	0.000764901	-0.926893	1.65685e-07	-0.55019	0.000593874	-0.564741	0.000398012	-0.987469	8.63173e-08	-0.632163	0.0413725
PTGDS	5730	-0.558776	4.61976e-08	-1.1381	0.00907792	-0.420929	0.0598112	-0.592356	0.00147241	-0.629349	0.000743777	-0.517367	0.0167974	-1.38392	0.00434632
PTGS1	5742	0.566036	2.39175e-13	0.527117	0.0401425	0.554802	0.00101522	0.641014	1.08545e-05	0.646212	3.66133e-06	0.468649	0.00387621	0.471391	0.233192
PTGS2	5743	0.576316	0.000222213	0.965276	0.0035534	0.642338	0.0872657	0.631456	0.0225859	0.694746	0.00912234	0.613989	0.094523	-0.467493	0.0798012
PYGL	5836	0.627301	2.29158e-13	1.14894	0.0105486	0.624409	0.00134649	0.56697	5.98791e-05	0.678523	1.21495e-05	0.656838	0.00216901	1.35513	0.000732888
RAB13	5872	1.03431	1.10583e-23	0.799999	0.0337173	1.18031	4.83851e-06	1.07019	1.96879e-08	1.09624	3.41767e-09	1.04421	2.32689e-06	0.506441	0.0152946
RRM2	6241	1.34893	2.3467e-21	1.40025	0.00237587	1.30806	5.63449e-05	1.48764	1.96014e-08	1.49871	1.21132e-08	1.38624	1.08036e-05	0.400264	0.0749641
SORT1	6272	0.590924	2.47026e-15	0.813013	0.0121477	0.653867	9.18938e-05	0.574887	3.84094e-05	0.596582	1.07003e-05	0.651522	5.42967e-05	0.585217	0.0615299
S100A9	6280	0.851148	2.38177e-15	1.06552	0.0173687	1.21974	6.36798e-07	0.721912	0.000383333	0.725874	0.000290435	1.06574	1.35427e-06	0.533539	0.0116161
S100A12	6283	1.0445	1.4616e-20	2.11169	0.00214595	1.1142	2.85395e-05	1.01057	1.56064e-07	1.03217	7.21499e-08	1.08579	2.67318e-05	2.29991	0.0099928
SELP	6403	1.04204	2.20688e-22	0.764177	0.016716	0.810741	0.000205672	1.18575	5.59191e-09	1.25712	3.14179e-10	0.952535	2.41086e-05	0.863232	0.0916136
SIAH2	6478	1.43552	6.11302e-35	1.0628	0.00246905	1.46166	3.19471e-07	1.57145	1.55998e-14	1.53992	4.66659e-15	1.42817	3.19688e-07	0.966612	0.0713914
SLC2A3	6515	0.729313	7.55068e-27	0.964802	0.0168993	0.65977	5.35689e-06	0.744744	7.09515e-11	0.837565	1.20283e-11	0.688695	5.60694e-05	1.1588	0.00976069
SLC4A1	6521	2.6092	4.241e-34	1.66723	0.00980988	2.76403	7.45868e-08	2.97713	8.78637e-15	2.8781	6.97476e-15	2.50493	1.25971e-07	0.041987	0.964966
SLC6A8	6535	1.75699	2.18712e-35	1.47849	0.00627096	1.92468	2.53948e-08	2.00788	7.06834e-16	1.90754	1.7686e-15	1.66827	4.03121e-07	0.0968553	0.864509
SLC22A4	6583	1.76918	9.10899e-45	0.997525	0.0194123	1.71769	3.27406e-09	1.90732	1.6915e-16	1.94574	6.25329e-18	1.76284	3.2705e-10	1.23629	0.00251218
SNCA	6622	2.60938	5.95411e-34	1.54296	0.0107081	2.67958	2.40354e-07	2.97215	1.89364e-14	2.92771	3.4108e-15	2.5119	2.96985e-07	0.250928	0.697515
SPTA1	6708	0.652245	5.42099e-15	1.15215	0.0295918	0.576405	0.00205567	0.773908	9.11177e-07	0.747081	8.35924e-07	0.61408	0.000820183	0.203018	0.362432
TAL1	6886	0.79195	1.5988e-24	0.827199	0.020039	0.819242	8.7415e-06	0.919729	1.14635e-10	0.881917	1.24639e-10	0.718997	3.21662e-05	0.145943	0.565906
TCN1	6947	1.48473	2.79564e-17	1.63376	0.0101277	1.52929	0.000352225	1.59303	6.54657e-07	1.66587	9.95982e-08	1.32641	0.000273036	1.19715	0.11968
TFDP1	7027	0.68057	7.68334e-43	0.738506	0.00602008	0.654953	3.81376e-09	0.788804	3.38087e-18	0.756661	7.70016e-18	0.604733	1.57614e-08	0.415341	0.170684
TGFBR3	7049	-0.583959	1.52217e-08	-0.889261	0.00706023	-0.980726	9.71366e-08	-0.341928	0.0878767	-0.380928	0.0598203	-0.893846	5.76966e-06	-0.568941	0.157336
TMOD1	7111	1.63305	4.50061e-32	1.59543	0.00614068	1.79031	9.19487e-08	1.81933	4.12174e-14	1.7519	5.21776e-14	1.64941	3.08078e-07	-0.0781458	0.9224
TNFAIP6	7130	1.64813	9.68618e-29	2.25282	0.00246905	1.52771	1.58768e-06	1.73263	2.20551e-11	1.91306	6.19592e-12	1.51909	1.38602e-05	1.7156	0.00601302
TNS1	7145	1.63945	2.53752e-32	1.45444	0.00477897	1.61908	2.85508e-07	1.92447	1.11497e-14	1.86381	6.98912e-15	1.53081	5.80653e-07	-0.162769	0.833417
TOP2A	7153	0.891925	1.57981e-23	1.24789	0.00493021	0.868767	1.38658e-05	0.917444	9.39762e-09	0.934149	4.15991e-09	0.918486	1.25466e-05	1.29372	0.00484474
XK	7504	2.0124	4.5895e-27	1.48405	0.00120625	2.02741	7.60935e-06	2.24013	4.02067e-11	2.23418	6.12968e-12	1.92294	5.85613e-06	0.901285	0.16675
IL1R2	7850	0.677168	4.52424e-06	2.64417	0.000616193	0.522296	0.0981794	0.624812	0.00708457	0.920071	0.00101899	0.604106	0.112776	0.987235	0.0569758
DYSF	8291	1.55076	3.8257e-35	1.23262	0.00650274	1.79939	2.48067e-10	1.48922	3.89335e-11	1.59325	5.76117e-12	1.67154	3.4063e-09	1.29291	0.00482423
COLQ	8292	-0.551844	9.16048e-13	-1.15467	0.000368158	-0.656116	0.000134396	-0.505861	0.000373325	-0.540301	0.000120098	-0.705941	8.58833e-05	-0.218718	0.29653
YBX3	8531	1.35067	5.00071e-32	1.29797	0.00755747	1.61024	1.46196e-08	1.47379	1.21497e-12	1.41563	1.31667e-12	1.36881	3.09479e-08	-0.0632396	0.883461
AKR1C3	8644	-0.816765	4.46003e-14	-0.88383	0.00237587	-0.776786	0.000533631	-0.791716	2.79346e-05	-0.912375	6.9062e-06	-0.877539	0.000581631	-1.01944	0.0632858
CTNNAL1	8727	1.43129	3.30787e-30	0.909872	0.0206389	1.47261	1.61951e-06	1.61544	1.53236e-12	1.56629	8.24717e-13	1.38012	1.71233e-06	0.461869	0.142805
SIGLEC5	8778	0.906211	1.62421e-14	1.04739	0.0147929	0.908777	0.000318876	0.897348	6.47325e-05	0.940952	1.71776e-05	0.837186	0.000390816	1.98708	0.000234828
RIOK3	8780	0.786441	6.73056e-36	0.74885	0.00213494	0.841272	5.11319e-08	0.861976	3.71958e-15	0.861088	3.01384e-16	0.796094	6.64339e-08	0.0740965	0.827431
CREG1	8804	0.682227	2.78091e-19	0.656736	0.00806211	0.820417	1.95902e-05	0.727222	7.44889e-08	0.705412	8.2874e-08	0.690042	0.000121463	0.171948	0.419191
LIN7A	8825	0.708488	4.0852e-20	0.83766	0.0461535	0.567209	0.000299161	0.792617	3.71128e-09	0.90329	8.86934e-10	0.549192	0.0014904	0.829256	0.0702413
GGH	8836	0.566442	3.2394e-11	0.806635	0.00849176	0.540219	0.00469831	0.571599	0.000177616	0.63861	5.05932e-05	0.555445	0.00444832	0.624556	0.0304729
VNN2	8875	0.594869	4.58892e-16	1.12259	0.0144302	0.542612	0.000516315	0.606278	5.86502e-07	0.728737	1.10113e-07	0.59082	0.00170734	0.353691	0.248274
VNN1	8876	0.646872	1.14593e-06	1.77654	0.00439138	0.446826	0.124682	0.633398	0.0050698	0.794329	0.000703398	0.495059	0.104034	2.7293	0.00136144
MGAM	8972	2.02764	7.65984e-34	1.48533	0.00246905	1.76166	6.17888e-07	2.2366	1.07474e-13	2.4553	1.69152e-14	1.75039	2.98818e-06	1.65057	0.0015028
SELENBP1	8991	3.20662	1.3086e-35	1.99998	0.00318785	3.49088	1.58609e-08	3.6119	6.46153e-15	3.48845	4.89294e-15	3.21758	1.99443e-08	-0.128407	0.884647
PGLYRP1	8993	1.38078	3.69738e-31	1.59467	0.0136396	1.43787	1.16631e-06	1.49293	5.27443e-11	1.52278	2.62717e-12	1.0629	9.40074e-08	2.09397	0.00218703
SOCS3	9021	1.06667	2.44686e-51	1.43479	0.00752877	1.02918	3.81694e-11	1.1133	6.05722e-19	1.13666	2.48346e-20	1.04439	1.30869e-11	1.51845	0.0208015
B4GALT5	9334	0.730738	2.35122e-20	1.112	0.0122009	0.670088	0.000299695	0.747423	7.05031e-08	0.815781	7.30604e-09	0.703917	0.000137885	1.18678	0.000732231
CREB5	9586	0.708516	2.08505e-10	1.41831	0.0019859	0.510761	0.0272235	0.714924	0.000116274	0.895074	2.91864e-05	0.704429	0.0141855	0.844303	0.00153867
MICAL2	9645	0.610896	4.55779e-18	0.587512	0.0401425	0.70833	5.05734e-05	0.692904	2.16333e-08	0.673409	2.60125e-08	0.583055	0.000261214	-0.222817	0.50258
TMCC2	9911	1.07619	2.6573e-33	1.19332	0.027893	0.996604	1.32257e-06	1.2264	4.9299e-14	1.23661	3.99435e-15	1.06228	1.33327e-07	0.190984	0.618554
RNF10	9921	1.20497	8.38187e-40	1.16367	0.0034901	1.36898	1.90119e-09	1.2582	3.84796e-15	1.25908	3.64727e-16	1.24859	1.516e-09	0.549872	0.267609
TRIM10	10107	0.863932	6.44842e-34	1.03103	0.0234464	0.89133	8.68348e-08	1.01108	1.92546e-15	0.980065	1.64726e-15	0.825467	4.17927e-07	-0.206248	0.469842
NAMPT	10135	1.10604	1.96563e-17	1.3223	0.00473556	1.01029	0.000670058	1.14551	2.76606e-07	1.30524	2.74857e-08	1.09636	0.000549063	0.863935	0.11216
LHFPL2	10184	0.567651	1.72028e-12	0.965197	0.00303297	0.360564	0.0312845	0.739847	1.545e-06	0.726031	1.01863e-06	0.398245	0.0202872	0.547748	0.0390324
KLRG1	10219	-0.731133	9.13424e-15	-0.780743	0.00706225	-0.668473	0.00105976	-0.707993	4.73254e-05	-0.734666	2.23426e-05	-0.897746	1.53168e-05	-1.07255	0.00927608
TRIB1	10221	0.653935	2.19203e-22	0.921793	0.00924156	0.616232	4.69651e-05	0.642886	1.833e-07	0.689192	1.34164e-08	0.725152	1.95751e-06	0.91381	0.00280162
MYL9	10398	0.592491	6.14185e-20	1.00363	0.034727	0.689447	2.1429e-06	0.596891	1.32859e-06	0.579329	1.45864e-06	0.506844	2.90468e-06	1.27043	0.0221847
OLFM4	10562	3.13124	3.48364e-23	4.51566	0.000368158	3.07521	3.07552e-05	3.44576	2.80872e-09	3.55665	4.10994e-10	2.8784	3.02683e-05	1.83951	0.0822272
GNLY	10578	-0.529675	5.29421e-05	-1.44003	0.000318487	-0.399152	0.155385	-0.533937	0.0166193	-0.698963	0.00400587	-0.554009	0.075384	-0.268316	0.545196
IGF2BP2	10644	1.29226	5.95179e-30	0.863471	0.0229258	1.30796	1.87782e-06	1.49752	3.2026e-13	1.46179	1.74968e-13	1.20766	3.63824e-06	0.117134	0.714056
KLF1	10661	2.48542	1.0048e-34	1.28581	0.0195635	2.61793	1.38046e-07	2.80112	6.16091e-15	2.76131	1.75947e-15	2.51849	1.15174e-07	-0.113841	0.819311
CXCR6	10663	-0.566097	1.82348e-11	-0.931551	0.0175699	-0.658802	0.000226779	-0.562925	0.00031925	-0.573045	0.000269449	-0.603508	0.000717252	-0.357983	0.341569
FAXDC2	10826	1.62814	5.10452e-27	0.91771	0.00811284	1.69818	3.16094e-06	1.83443	3.56927e-11	1.82834	5.44088e-12	1.57276	3.72197e-06	0.130716	0.754659
RUNDC3A	10900	0.94627	4.23472e-27	1.11263	0.0437077	1.01315	9.06594e-07	1.11226	2.11645e-13	1.06886	1.50232e-13	0.959842	2.73206e-06	-1.11222	0.0297752
RAB31	11031	0.507079	3.00702e-12	0.827294	0.00734905	0.598415	0.000550005	0.48419	0.000184683	0.525198	5.85294e-05	0.519692	0.00134617	0.522918	0.0760994
UBE2C	11065	0.511768	3.37006e-13	0.927865	0.00906151	0.692588	1.54301e-05	0.450029	0.000692948	0.427005	0.000990706	0.506887	8.54019e-05	1.41389	0.000144862
PRSS23	11098	-0.610066	3.33256e-22	-1.14332	0.00631401	-0.622443	3.84845e-06	-0.575164	7.62427e-07	-0.60497	2.17083e-07	-0.697709	6.88864e-07	-1.06519	0.000122945
CD160	11126	-1.05653	5.8527e-19	-1.13954	0.000936514	-1.17142	4.63722e-06	-0.949515	7.45489e-06	-1.03206	2.47852e-06	-1.3121	3.12711e-06	-1.29421	0.00445204
ZWINT	11130	0.586158	5.69942e-14	0.882861	0.00604265	0.694421	0.000253604	0.569615	3.71127e-05	0.605445	1.14774e-05	0.658595	0.000387127	0.241175	0.275061
PLAAT3	11145	-0.567248	2.11313e-18	-0.670952	0.020986	-0.603313	3.41027e-05	-0.594901	1.26223e-06	-0.607509	3.33797e-07	-0.588561	3.05406e-05	-0.252711	0.209732
RNF24	11237	0.607004	1.66054e-18	0.886146	0.0207106	0.711558	6.15002e-06	0.560576	3.56996e-06	0.63315	1.51845e-06	0.618111	6.74729e-05	0.72411	0.00397314
GABARAPL2	11345	0.544451	3.37764e-28	0.597965	0.0192613	0.663651	1.15936e-07	0.543754	4.02997e-10	0.543899	7.0025e-11	0.604679	1.67061e-07	0.259904	0.366602
ABLIM3	22885	0.935651	2.67736e-19	0.861567	0.0226636	0.997105	5.25229e-05	1.03821	6.52065e-08	1.00247	3.82599e-08	0.870801	0.00013004	0.576214	0.222185
MMRN1	22915	0.766425	7.1033e-14	0.98127	0.00685685	0.762045	0.000632295	0.745217	8.00467e-05	0.821893	8.58286e-06	0.785431	0.000419117	1.23356	0.0262628
ELL2	22936	0.574482	4.87726e-24	0.657477	0.00439824	0.580025	1.75939e-05	0.607238	2.25152e-09	0.582873	2.91422e-09	0.561514	2.33954e-05	0.979772	0.00255786
TPX2	22974	0.586475	3.52063e-14	1.11557	0.00751493	0.67559	0.000337761	0.607107	3.34539e-05	0.623683	8.95751e-06	0.49182	0.000913556	0.625356	0.0480087
PADI4	23569	0.575935	5.32305e-16	0.996655	0.0168489	0.705056	4.89231e-05	0.564662	2.11914e-05	0.604335	3.96512e-06	0.496002	0.000274925	0.662504	0.0201953
MKRN1	23608	0.773579	2.67608e-31	0.680907	0.0107081	0.759156	1.15216e-06	0.887631	4.43985e-14	0.890429	5.53423e-15	0.729784	4.31843e-07	-0.129721	0.781516
OSBP2	23762	1.11501	9.11271e-38	1.27371	0.00978732	1.13339	1.62385e-08	1.23958	9.79992e-17	1.19075	8.14349e-17	1.06068	2.53874e-08	0.295081	0.749151
DCAF12	25853	1.41379	2.31122e-32	1.04608	0.00706023	1.47481	2.96128e-07	1.6296	8.28632e-15	1.60361	1.95489e-15	1.36227	4.76674e-07	-0.347483	0.553513
TRIM58	25893	2.63177	4.67473e-38	1.83498	0.000658452	2.6101	6.04781e-08	3.02172	4.18046e-16	3.03156	3.01171e-17	2.44111	5.82323e-08	0.290561	0.616397
KANK2	25959	0.566102	1.00088e-25	1.0501	0.021263	0.607812	4.39465e-06	0.648537	2.08325e-11	0.629187	1.6096e-11	0.540571	2.02172e-05	-0.0288592	0.883663
KRT23	25984	0.607775	1.20668e-06	1.01462	0.0159936	0.612746	0.0398543	0.598795	0.00674109	0.684397	0.0020865	0.548475	0.0452968	0.879325	0.0866776
PLEK2	26499	2.39844	3.18681e-35	1.36871	0.0228428	2.66346	3.70735e-08	2.67394	1.7751e-15	2.55267	4.44558e-15	2.4414	1.87287e-07	0.171726	0.793358
RNF11	26994	0.562863	6.5948e-12	0.910467	0.00205419	0.553999	0.00638433	0.64707	6.8422e-06	0.659235	1.92539e-06	0.486516	0.0114436	0.184417	0.621724
EIF2AK1	27102	0.633283	4.24419e-26	0.50084	0.0166477	0.794369	6.60302e-08	0.666601	3.59073e-10	0.618014	3.04775e-09	0.643474	2.81088e-06	0.303853	0.316223
AGO2	27161	0.832145	2.2945e-23	0.683784	0.0150479	1.08591	6.1734e-08	0.768372	5.13247e-07	0.799052	1.5129e-07	0.949721	7.18099e-08	0.486039	0.105774
TNFRSF21	27242	-0.747721	9.51373e-20	-0.687379	0.0420391	-0.855445	2.96613e-06	-0.766419	5.74798e-07	-0.8296	5.61793e-08	-0.721671	8.39901e-05	-0.306253	0.106949
SULT1B1	27284	0.81276	2.8721e-27	1.2403	0.00291835	0.667804	1.69006e-05	0.836961	1.08433e-10	0.958702	1.77111e-11	0.811655	2.52867e-06	1.11293	0.0244617
LGALSL	29094	0.864564	3.89998e-14	0.999228	0.00917684	0.732434	0.00454662	0.986647	4.19197e-06	1.01993	8.13113e-07	0.73462	0.00336485	0.840499	0.0065681
PSAT1	29968	0.501844	3.19434e-20	0.560898	0.0168993	0.505484	9.80502e-05	0.550248	5.19388e-08	0.555872	1.28721e-08	0.479545	4.46177e-05	0.260275	0.246452
TBX21	30009	-0.621644	9.45507e-13	-1.02727	0.000779899	-0.675069	0.000478243	-0.605765	0.000145019	-0.632069	6.70458e-05	-0.759561	0.000190488	-0.272246	0.260162
G0S2	50486	1.47131	1.34386e-10	1.579	0.00995038	1.20266	0.0177726	1.73036	5.92532e-05	1.90945	7.45711e-06	1.11827	0.0229812	0.603207	0.0440653
ASAP1	50807	0.581556	3.11111e-34	0.830525	0.00427786	0.509317	6.25867e-07	0.608961	6.23665e-14	0.675555	2.58007e-14	0.58044	9.47393e-07	0.589126	0.0306361
ADIPOR1	51094	1.38666	1.12097e-34	1.0586	0.0186475	1.56759	3.3544e-08	1.52666	3.09854e-14	1.51352	3.56163e-15	1.39825	3.66095e-08	-0.0897883	0.817433
NUSAP1	51203	0.681631	8.42146e-22	0.741426	0.0148302	0.63793	4.96364e-05	0.74107	2.39289e-08	0.751848	5.88915e-09	0.658935	3.35395e-05	0.621559	0.0263288
GLRX5	51218	1.42366	2.12013e-31	1.22548	0.00627096	1.68117	2.68167e-08	1.54936	1.71924e-12	1.49797	1.10946e-12	1.43885	8.95927e-08	0.0295053	0.952542
SLC25A37	51312	2.24475	4.66444e-51	0.843428	0.0491091	2.31777	1.85663e-10	2.43632	1.41495e-19	2.48445	2.15108e-21	2.24467	5.10363e-11	0.744388	0.0162062
GASK1B	51313	0.596406	1.01145e-11	0.678721	0.0181812	0.572631	0.00690093	0.630612	4.57627e-05	0.655922	1.10674e-05	0.670059	0.00185031	0.213409	0.494174
AHSP	51327	3.52436	8.38187e-40	1.84837	0.0096681	3.69283	1.22104e-08	3.99326	3.46633e-17	3.88773	1.46904e-17	3.43145	3.29082e-08	0.414506	0.62568
KLRF1	51348	-0.980905	6.75868e-22	-1.04609	0.00106412	-1.09827	7.94362e-07	-0.882654	2.32874e-06	-0.948339	3.91294e-07	-1.23241	6.99568e-08	-1.08126	0.0148111
MSRB1	51734	0.787202	6.12545e-16	0.833632	0.0376691	0.994043	2.72969e-05	0.753691	1.90914e-05	0.773094	7.31124e-06	0.839905	0.000140645	0.604816	0.0370606
GPR84	53831	1.60194	5.73404e-32	2.48419	0.00106412	1.63808	6.32734e-08	1.55535	1.02694e-10	1.68472	1.57745e-11	1.59006	1.4392e-08	3.06844	0.00530086
SMOX	54498	0.728087	7.24899e-31	0.73567	0.0470704	0.706374	3.03993e-06	0.815708	2.06933e-12	0.806402	4.24436e-13	0.587626	3.40842e-06	1.09388	0.010478
MANSC1	54682	0.918764	1.03015e-15	1.14776	0.0157247	0.918374	0.000594224	0.916556	2.46053e-06	1.07085	2.19033e-07	0.864744	0.00176545	0.91799	0.0553732
FAM20A	54757	1.69749	8.26885e-71	1.26429	0.00693634	1.75728	4.79222e-15	1.80713	7.9678e-27	1.86792	2.44771e-28	1.74975	1.4027e-15	0.611114	0.0377194
SYTL2	54843	-0.732351	1.9663e-28	-0.863636	0.00524112	-0.752035	5.58149e-07	-0.751105	3.19445e-10	-0.779813	2.58391e-10	-0.776388	1.3272e-07	-0.57703	0.0413396
LPCAT2	54947	0.527445	3.72555e-11	1.10648	0.0034901	0.442829	0.00923659	0.550664	7.45223e-05	0.625929	1.24745e-05	0.478508	0.0098427	0.911711	0.0942002
PID1	55022	-0.607683	6.11302e-35	-0.731094	0.0361349	-0.661999	2.23726e-08	-0.602946	4.29872e-12	-0.633932	2.38534e-13	-0.607526	4.46188e-09	-0.793503	0.0633428
HEMGN	55363	1.65523	8.02085e-27	0.953164	0.0143792	1.5912	1.1183e-05	1.98241	1.09214e-12	1.94114	3.41691e-13	1.58439	1.01237e-05	-0.447007	0.301907
YOD1	55432	1.62946	4.93068e-39	1.21926	0.000546167	1.67217	4.12586e-08	1.8214	7.59439e-16	1.80429	7.96181e-17	1.51853	2.75002e-08	0.744344	0.120578
STRADB	55437	1.49714	5.54408e-41	1.3436	0.00895026	1.54277	1.76545e-09	1.75331	2.23033e-19	1.7167	1.17365e-19	1.4177	3.27883e-09	-0.748392	0.249951
KIF21A	55605	-0.631909	1.1362e-12	-0.814203	0.014911	-0.763894	0.000131639	-0.608533	0.000209758	-0.596857	0.000188377	-0.829824	7.44734e-05	-0.15125	0.400052
MBNL3	55796	0.890388	5.30376e-27	0.78099	0.0151577	0.966384	2.12069e-06	1.01867	1.18531e-12	0.983603	1.44599e-12	0.873042	5.34885e-06	-0.2856	0.526305
CACNA2D3	55799	-1.63292	2.62969e-35	-0.702993	0.0325906	-1.60887	3.91437e-08	-1.69176	1.33696e-12	-1.8448	8.90837e-14	-1.53607	1.19414e-07	-1.7184	1.42496e-05
RETN	56729	1.44667	4.44176e-27	1.48845	0.0458432	1.63065	4.98933e-07	1.51543	1.6572e-09	1.5093	3.13255e-10	1.28248	9.59944e-08	1.71859	0.0888827
CD177	57126	1.90945	1.83686e-26	4.19678	0.000966432	1.83418	4.00017e-06	2.0084	4.41457e-11	2.26694	3.03965e-11	1.62106	4.87872e-05	2.13494	0.0267787
PDZD4	57595	-0.759988	7.43884e-16	-1.12793	0.000658452	-0.983221	1.18144e-07	-0.573168	0.0012638	-0.628927	0.00046494	-1.1517	1.61118e-08	-0.708228	0.0138366
RRAGD	58528	0.631535	1.17672e-15	0.881114	0.00780757	0.617951	0.00103627	0.652426	2.45971e-06	0.719891	2.62643e-07	0.634525	0.000696646	0.437508	0.142433
PROK2	60675	1.15531	1.10208e-16	1.4568	0.00439138	0.950647	0.00181145	1.23178	4.52171e-07	1.42119	3.65099e-08	0.981102	0.00282154	1.43792	0.00372832
NCAPG	64151	0.532153	3.50809e-12	1.05995	0.00908278	0.384003	0.0200207	0.601137	2.58272e-05	0.629597	7.36111e-06	0.473617	0.00302188	0.816595	0.033154
STEAP4	79689	1.11902	3.59496e-18	1.12948	0.00324851	0.994787	0.000468997	1.21587	1.17173e-07	1.32104	1.43961e-08	0.992235	0.00101998	1.15208	0.031641
PLBD1	79887	0.724685	7.84356e-16	0.85509	0.0141316	0.81187	0.000223319	0.712774	9.16532e-06	0.738896	2.46623e-06	0.758432	0.000225056	0.841929	0.0241722
DOK3	79930	0.560236	4.28822e-21	0.766578	0.0396008	0.584249	1.14574e-05	0.509481	8.85151e-07	0.542418	1.64246e-07	0.642494	3.53018e-06	1.36942	0.00361584
CPEB4	80315	0.549053	3.02006e-20	1.12359	0.000804491	0.421922	0.000315901	0.575723	4.40769e-09	0.649436	2.13198e-09	0.480981	0.000735112	1.29957	0.0367997
FGFBP2	83888	-0.74945	1.24726e-13	-1.31521	0.000525915	-0.662371	0.00203244	-0.692603	6.77487e-05	-0.789825	1.38184e-05	-0.895888	0.000274301	-1.61976	0.0115603
C2orf88	84281	0.899054	3.30941e-13	0.624328	0.0391042	0.946379	0.00149585	0.993978	1.31474e-05	0.984814	6.0745e-06	0.843552	0.00219058	0.424823	0.155063
PCGF5	84333	0.594535	5.10452e-27	0.510017	0.0358073	0.663711	4.10861e-07	0.670242	2.24275e-11	0.636459	5.9997e-11	0.595911	3.02314e-06	0.000456697	0.998242
CYSTM1	84418	1.63885	1.17511e-33	1.47016	0.0134758	1.90327	2.43523e-09	1.55458	4.85562e-11	1.68025	4.80239e-12	1.7551	9.4993e-09	1.84232	0.0153578
NTNG2	84628	0.655858	7.00886e-14	0.919534	0.0374315	0.627869	0.000185078	0.697244	1.31846e-05	0.814135	2.02294e-06	0.56615	0.00405591	0.311843	0.331668
DGAT2	84649	0.60714	5.38458e-16	0.923524	0.037102	0.620115	0.000167957	0.55324	1.218e-05	0.658894	2.18014e-06	0.647215	0.000388101	0.999822	0.00764811
SMIM3	85027	0.60371	4.81574e-15	0.779677	0.0034578	0.694852	0.000314168	0.618336	8.40543e-06	0.603953	5.0421e-06	0.666542	0.000289589	0.348672	0.0959845
H2BC12	85236	0.708142	1.01513e-20	0.698853	0.0201815	0.847469	1.75252e-06	0.635621	3.95476e-06	0.651959	9.88624e-07	0.818293	8.91614e-07	1.33105	0.00174355
FHDC1	85462	1.90374	2.72901e-38	1.10966	0.00730722	2.00531	2.59014e-08	2.0556	6.49938e-15	2.04908	8.45791e-16	2.08108	5.20647e-09	0.275719	0.18102
CCDC65	85478	-0.588661	6.97116e-24	-0.641327	0.00391222	-0.497847	1.80783e-05	-0.617141	2.73266e-08	-0.680965	1.98668e-09	-0.627504	5.40873e-07	-0.432239	0.0634967
AP5B1	91056	0.592808	2.14462e-13	0.767231	0.0349975	0.348794	0.0162679	0.757258	3.29408e-06	0.779908	1.0889e-06	0.367969	0.0128057	0.992375	0.00218159
R3HDM4	91300	1.27704	3.39691e-41	0.751096	0.0459303	1.38392	4.22464e-09	1.38712	6.5752e-17	1.38515	3.88919e-18	1.32972	2.30575e-09	0.118541	0.752957
SYTL4	94121	0.585012	1.78329e-15	0.908186	0.019188	0.511509	0.00215429	0.663722	1.0081e-06	0.65244	4.53594e-07	0.568186	0.000529251	0.435046	0.246642
CDCA5	113130	0.886944	1.00559e-19	0.968673	0.0154597	0.92415	1.95196e-05	0.885762	1.51932e-06	0.862252	1.1351e-06	0.97372	2.58206e-06	1.27867	0.0039768
GPR146	115330	2.02034	1.89897e-35	1.05897	0.0288116	2.13865	9.10784e-08	2.32426	5.74526e-16	2.21774	1.85976e-15	1.97222	3.05799e-07	0.0388284	0.918464
RMI2	116028	0.571963	5.78212e-11	1.01032	0.00324851	0.676698	0.00120102	0.614241	0.000108264	0.56772	0.000267577	0.642869	0.0012128	0.0247843	0.903255
FAM210B	116151	1.98414	3.77032e-31	1.23664	0.00863188	2.1724	2.89117e-07	2.25088	8.67534e-14	2.167	8.67631e-14	1.93232	1.11765e-06	-0.00447075	0.994383
ABHD15	116236	-0.509861	4.25433e-14	-0.546051	0.000953865	-0.222951	0.0284656	-0.675107	3.36164e-06	-0.720149	7.36083e-07	-0.32796	0.00118669	-0.571516	0.0193232
SLC26A8	116369	0.765547	3.16485e-23	1.65938	0.00670498	0.67743	9.85656e-06	0.711293	1.57851e-10	0.887878	9.59474e-09	0.823237	9.01212e-05	1.29226	0.00970605
NIBAN1	116496	0.740074	3.32405e-19	1.16603	0.00706637	0.478664	0.00156175	0.848094	2.70679e-08	0.954398	3.31048e-09	0.6067	0.000838611	1.1058	0.00665225
LRG1	116844	1.1095	6.34136e-30	1.3289	0.0120015	1.02559	1.8581e-06	1.21266	1.71531e-11	1.2709	1.85722e-12	0.932639	3.68189e-06	1.47898	0.00846437
SH2D1B	117157	-0.665872	4.9496e-17	-1.03349	0.00103029	-0.715079	1.33821e-05	-0.66146	1.54959e-05	-0.665003	9.22462e-06	-0.673906	3.5275e-05	-0.947697	0.00312589
ANKRD22	118932	1.58121	3.7401e-20	2.78935	0.000529259	1.5764	2.95079e-06	1.60884	1.06847e-06	1.65861	4.6768e-07	1.58133	3.79338e-06	2.15878	0.0260767
TDRD9	122402	0.948153	3.3674e-17	1.02225	0.0391042	0.77338	0.00111938	0.966353	6.80623e-07	1.09122	1.88985e-07	0.940204	0.000426668	1.71209	0.00215402
MBOAT2	129642	1.08149	1.74006e-30	1.18981	0.00477897	0.971426	5.87457e-06	1.20881	6.41948e-13	1.31148	6.72434e-14	0.933813	1.28172e-05	0.638751	0.0218348
SESN3	143686	1.01122	3.52667e-27	0.524543	0.0176443	1.09188	9.91167e-07	1.15147	2.62311e-12	1.1194	2.73552e-12	0.959182	7.46346e-06	-0.116472	0.824125
GLT1D1	144423	0.822228	3.38194e-20	0.846107	0.0239021	0.846433	4.12964e-05	0.838938	1.35661e-07	0.887579	2.06921e-08	0.790311	0.00020065	1.04964	0.0039785
PYHIN1	149628	-0.81226	1.00088e-25	-0.531512	0.0271768	-0.871143	1.47422e-06	-0.832619	4.69026e-09	-0.841423	1.24801e-09	-0.871745	7.68709e-07	-0.646653	0.0267684
ABCC13	150000	1.26083	3.46205e-33	1.21032	0.0398386	1.34824	2.5538e-07	1.4482	1.83939e-14	1.38795	1.56819e-14	1.24529	6.11467e-07	-0.0508194	0.747056
SPRED1	161742	-0.500756	4.58892e-16	-0.693485	0.0301668	-0.426938	0.00097718	-0.602194	4.35273e-07	-0.603421	1.81336e-07	-0.368441	0.00145827	-0.522365	0.159127
MCEMP1	199675	1.57705	9.9441e-35	2.36714	0.0019859	1.59913	5.94613e-08	1.53099	3.72277e-12	1.63512	3.01869e-13	1.54816	7.94636e-08	3.64151	0.000452806
NCR3	259197	-0.535098	3.21016e-13	-1.07214	9.2521e-05	-0.366442	0.0139401	-0.589346	1.93843e-05	-0.661332	2.92503e-06	-0.49116	0.00046317	-0.773235	0.0913272
ASPM	259266	0.71085	3.07328e-20	1.25067	0.00528091	0.670327	0.000116562	0.745099	6.39173e-08	0.790374	9.87032e-09	0.726381	7.80212e-05	0.614955	0.0713498
SIGLEC17P	284367	-1.18456	4.13226e-31	-1.22663	0.000732674	-1.17597	8.65075e-09	-1.30281	1.00337e-10	-1.31104	8.90728e-11	-1.23732	1.25382e-09	-0.146402	0.302793
CLEC4D	338339	0.916232	1.30421e-16	1.72053	0.00246905	0.728581	0.00167451	0.94172	9.42807e-07	1.02967	2.40135e-07	0.885967	0.000411927	2.32842	0.00985135
TREML1	340205	1.29119	8.56157e-22	0.811002	0.0389599	1.48476	1.42687e-06	1.28775	3.39762e-07	1.28474	2.07344e-07	1.28005	2.93099e-06	1.64084	0.00358501
CISD2	493856	0.557137	5.76975e-24	0.775841	0.0149148	0.565451	1.43384e-05	0.626106	2.71491e-11	0.587652	4.65451e-10	0.529356	6.88163e-05	0.467679	0.263436
CD24	100133941	0.545765	1.72567e-09	1.35019	0.0107081	0.717336	0.0010831	0.508252	0.00257777	0.518375	0.00136423	0.627075	0.000488902	0.275119	0.460315
