# Supplementary material for: An Integrative Transcriptomic Analysis of Systemic Juvenile Idiopathic Arthritis for Identifying Potential Genetic Markers and Drug Candidates
Source: Int J Mol Sci. 2021 Jan 12;22(2):712. doi: 10.3390/ijms22020712 (PMC7828236; doi:10.3390/ijms22020712)
Supplement: Supplementary file 1 [file ijms-22-00712-s001.zip › sJIA_Supplementary_Table/Supplementary_Table_S3.xlsx]

## Sheet: suppl_module_gene_list
Supplementary Table S3. The list of Entrez IDs of genes in 23 co-expression modules.
Tan	Pink	Turquoise	Magenta	Cyan	Brown	Black	Purple	Red	Lightyellow	Green	Lightcyan	Greenyellow	Royalblue	Salmon	Yellow	Blue	Darkturquoise	Midnightblue	Hotpink	Darkorange	Orange	Darkred
100	10000	100009676	10001	10006	10008	10009	10011	100127983	100128126	100128731	100129482	100130557	100131733	100131755	10025	10026	10055	10058	10093	10123	10184	10252
10013	100126791	100128653	100131211	10206	10010	10210	10023	100134229	100129654	100131801	100132057	10081	100170841	100132341	10043	10092	10302	10174	10159	10219	10217	10260
10044	100129550	100128927	10054	10208	100113407	10276	10036	100141515	100131561	10084	100272228	10097	10241	10038	10067	10096	10472	10188	10197	10663	10398	10447
10077	100129792	100128998	10106	10216	100505702	10284	10095	10024	100131655	10134	10147	10114	103	10178	10072	10116	10492	10272	1021	11043	10810	10863
10113	100190986	100129716	10126	10236	10087	10393	10121	10046	100133920	10155	10180	10146	10346	10240	10078	10130	10576	10309	10294	11098	10857	11174
10120	10048	100129827	10137	10342	10100	10412	10211	10098	10052	10189	10181	10150	10403	10244	101	10140	10935	10469	1032	11126	11167	1122
10212	100506815	100130449	10151	10513	10135	10473	10226	10107	10060	1020	10198	10165	10561	10270	10101	10175	10961	10603	10383	11145	11343	113612
10235	100507062	100130613	10171	10565	10154	10516	10288	10124	10082	10201	10780	10238	10906	10325	10245	10179	10963	10609	10397	115653	116173	114884
10300	10075	100130717	10190	10651	10221	10574	10367	10133	10350	10204	11044	10277	10964	10329	10248	102	1108	10743	10614	116987	1182	124535
10347	10099	100130776	10283	10658	10261	10632	10404	10158	1036	10263	11064	10320	11274	10385	10273	10213	113763	10809	10653	117157	139105	1380
10379	10274	100133669	10285	10659	10313	1070	10410	10163	11149	10327	11116	10396	1138	10425	10287	10269	115353	10811	10670	129049	150	144165
10419	10390	100134368	1030	10746	10326	10773	10493	10186	11211	10330	11146	10434	115004	10482	10291	10282	115761	10844	10762	1305	1601	144577
10454	10428	100144596	10301	10771	10335	10827	1050	10209	11245	10370	11232	10465	115361	10520	10295	10360	116461	11054	10933	140862	161502	1490
10474	10432	10089	10424	1106	10409	10884	10533	10257	11249	10376	11340	10526	115362	10717	10312	10436	123811	11093	10945	146857	1950	150864
10509	10443	10214	10449	11214	10461	10982	10538	10289	11259	1043	114791	10627	116071	10737	10328	10479	128869	112464	10960	149628	196527	151888
10594	10521	1026	10455	11215	10483	11112	10581	10423	114088	10430	114819	10694	1234	10772	10400	10484	130074	11330	10978	151963	2017	152137
10641	10625	10266	10691	11278	10487	11143	10613	10444	114795	10445	1153	10725	129607	10781	10421	10495	131583	113540	11157	152100	2162	157657
10869	10724	10298	10765	113201	1051	11222	1075	10490	114815	10459	115426	10735	132320	10782	10452	10527	139341	114770	1154	1524	219670	160365
10908	10758	10316	10768	11325	1052	11244	10859	1053	1261	10460	118490	10905	140691	10892	10534	1054	144233	114783	1164	1534	222166	160518
10980	10767	10344	10800	113263	10602	112858	10871	10562	1303	10467	118491	10915	1514	10902	10542	10541	1477	114822	1174	154	2273	163702
10985	10988	10435	10914	114825	10645	113246	1089	10580	132625	10488	118924	10927	151636	10943	10572	10550	1716	114984	124801	154075	22885	1756
10992	1105	10458	11017	1213	10673	116068	10938	10643	134466	10524	1196	10984	158405	10987	10573	10558	1968	115399	130355	163747	22915	1832
10994	11216	105	11041	123036	10797	116224	10956	10644	139170	10525	120526	11101	1847	11019	10578	10611	199870	115708	1316	165186	23205	1875
11035	11329	10555	11124	131450	10855	119392	10981	10661	139324	10535	126231	11171	219285	11083	1059	10640	221477	124045	1399	166336	23531	1879
11068	11335	10633	11260	134957	10890	121441	11006	10826	140886	10552	130872	11198	219988	11097	10591	10672	22821	124401	150275	170371	239	199786
1107	114799	10714	1147	1386	10924	122809	11018	10867	144348	10557	132001	11212	22809	11104	10607	10678	23064	124402	1536	170384	254427	201895
11129	115825	10814	114836	139818	10970	122830	11024	1088	1446	10567	134359	11231	23034	11120	10616	1069	2308	125058	153830	221662	257019	202018
11184	119016	10950	114915	140890	11031	126282	11025	10900	145645	10589	138639	1130	23179	112611	10629	10728	2313	126208	163	22836	26052	202020
11188	120	10990	115286	153396	11057	126375	11026	10928	1463	10654	1427	11319	23208	11266	10712	10776	23132	126326	1650	22875	2781	220930
11190	1207	11033	116064	157680	11213	128	11027	11065	147372	10667	147694	113251	23424	11276	10856	10923	23197	1292	1729	23261	2791	2213
112869	121274	11067	121053	167153	11237	128077	11252	1116	147949	10695	151613	117584	23586	112942	10865	10949	23510	1299	1827	23759	2811	221692
114790	124923	11092	121551	1998	11240	130507	11261	11183	148811	1072	158234	118429	23607	11322	10870	10955	23568	1302	1981	253152	2888	22800
115817	128710	11094	124808	2043	11275	134266	116985	11235	150147	10755	1643	1314	24138	115352	10907	10957	23587	130589	1984	25945	29094	22837
116225	1315	11131	125228	221960	11337	134510	117144	112495	151647	10791	165631	133619	26010	116842	10922	10959	252839	138311	200424	2619	2982	22906
117246	134553	11156	1349	22806	113402	139886	123	112755	152573	10897	1665	134430	2633	1185	11047	10971	2530	138428	203068	27087	2983	23075
1198	140710	112476	1351	22841	11342	143884	124583	11339	1538	10921	172	1385	2634	1195	11060	10972	25827	140700	204851	30009	29841	23094
124997	145508	11251	1352	22882	114294	144699	124935	11345	157773	10975	1911	143098	2643	123207	11070	10983	26973	146059	2079	3001	3012	23231
126321	148867	112939	1371	22990	114548	148213	126014	115330	158696	1104	196792	1452	27074	123263	11182	11014	27068	146547	2237	3002	3081	23508
126382	151556	113178	139322	23019	114885	149420	126364	116151	163351	11140	197135	147339	27348	124512	11226	11034	27247	146691	2280	3003	30845	23708
127281	153129	11338	139596	23060	115548	157567	127544	122416	163404	11151	197358	151987	29126	124961	11243	11051	27249	146705	22803	340542	340205	254887
130557	157769	1135	1431	23190	115727	160897	128346	128239	167	11224	201973	153222	305	126017	11284	1112	27309	146712	23118	3486	340348	25780
130617	157922	113828	145438	23269	116369	166379	128646	128637	167691	11230	202181	162394	3140	127396	11285	11179	2734	147650	23216	356	351	25825
132158	159090	114049	147179	23350	116496	168537	128866	128989	169966	11253	220988	163486	3157	129563	113000	1121	27430	147699	23476	3560	3674	25849
132160	1678	1145	147184	23380	116844	170622	1296	129642	1825	11258	221264	163882	3214	131616	11336	11221	3192	152877	23480	3800	3690	26040
1454	170506	114769	1519	23398	120892	1849	140885	133491	196051	11270	221914	1660	3428	134637	11344	112487	3398	160622	23557	3802	3693	26053
147138	1783	114879	1540	23443	121512	1901	1438	134147	196415	112770	22796	1836	3431	144132	114881	114882	3399	161247	23558	3804	375033	26228
147808	1787	114897	158358	23483	122402	196294	1441	140739	213	112936	22868	1997	3433	1479	1155	114908	340591	1613	23582	3805	3796	26586
147965	192669	115273	160065	23629	1230	1975	146722	140809	220107	11316	23033	201931	3434	148304	118424	116150	3561	162540	241	3808	3797	27004
148413	196264	115704	1605	253260	1318	1994	146956	1428	220202	11334	23142	2058	3437	1606	118472	116254	360	1762	25814	3811	4149	27075
1506	196528	115950	1615	254048	132720	200894	1475	143686	22843	113444	23175	2113	3620	1655	1186	116832	3608	1856	25921	3820	4211	27115
155400	2130	116085	162239	257218	132864	2072	1495	147700	23029	113829	23230	2124	3627	1663	118881	1176	399	196403	25932	3823	4286	27143
158	2182	116372	1965	2585	133	2091	1508	148534	23101	1140	256471	22823	3659	169714	122509	118987	4064	197335	26136	3824	4352	27314
1616	2186	116412	2002	25871	133418	221079	1509	150000	2327	115939	25957	22862	375035	169981	122704	121457	4190	20	26511	401124	4478	27334
1639	221037	117283	2132	25879	1362	221504	1774	1511	23440	116138	26031	22931	388753	170960	124044	122060	4285	200316	26578	4092	4638	2788
165	222962	1181	221061	25914	1378	221830	1845	153527	23626	116541	26039	23047	4277	1967	126003	126308	4712	203054	267	439921	4781	283663
171017	22848	119587	221443	25963	137886	22883	1890	162466	245972	1173	26152	23080	441168	199704	126074	127933	4733	2116	27257	4603	4900	2841
1797	22887	121260	223	26057	140803	22928	196383	162494	25902	1175	26278	23085	4481	202781	126119	137492	4802	221476	285343	4674	51206	29802
1802	22889	122876	22828	26091	1432	22930	199	1647	2668	118487	27031	23097	4599	2145	126133	1389	51031	22994	285381	4684	51257	3111
1877	23002	123872	22938	26512	143458	22954	200942	1669	283310	1192	2796	23099	4600	2189	126147	139231	51125	23154	28960	4747	51266	3112
1945	23013	124056	23023	27085	1439	23014	2015	1718	283471	1201	283693	23196	467	219402	126328	140461	51188	23162	28962	4756	51390	330
197258	23041	124404	23043	27250	144423	23107	217	1727	285671	1209	284677	23200	483	221120	126789	140609	51260	23277	28998	4818	514	3662
200014	23042	124565	23059	284443	1462	23219	2184	1869	286002	1212	285989	23244	4938	221154	127687	140707	51287	23373	29035	494470	5154	388650
203259	23048	124751	23063	286467	146223	23283	2203	1870	286135	123920	286437	23272	4939	221442	128308	142679	51335	23386	29071	50650	5197	389206
2051	23067	124976	23065	29066	146225	23300	220323	196410	286189	124936	28982	23291	4940	2218	1327	143384	51503	23416	29927	51348	5352	3899
220002	23077	125336	23087	29896	1486	23411	220929	1983	286464	125988	29102	23299	5031	22861	1329	144108	51669	23649	29934	5243	5473	3915
221545	23081	1258	23168	3187	150372	23596	221	1991	286527	127262	29104	23304	51056	23116	1384	1456	51728	256329	29982	53637	55287	4208
221908	23093	126206	23211	3572	151056	253558	2219	200728	29774	128240	29929	23332	51191	23157	14	1457	5202	25807	301	54843	5627	4293
2224	23112	126306	23239	3708	1523	253943	222658	2035	29797	1312	29945	23347	51284	23165	140459	151188	54880	2582	3030	55086	56344	4345
22937	23122	126353	23248	3716	153339	2551	22921	2038	29942	1340	3181	23376	51479	23225	140465	153443	54962	26063	3052	5521	56911	4430
22985	23126	126374	23344	373	1545	25804	22978	2039	3096	1345	3189	23389	51510	23229	142678	159	54964	26086	310	55283	56952	5074
22993	23195	126520	23403	375743	155061	25816	23166	2040	3216	1350	338657	23429	51513	23252	1455	162427	5504	26093	3301	55450	57419	5101
23	23215	126526	23484	379025	1602	25842	2319	2057	3223	138716	340554	23431	5159	2329	146542	1633	55074	26173	3326	55501	5742	51018
23061	23224	127833	23731	387119	1604	25898	23313	212	3269	1388	387751	23469	5168	23354	148022	163859	5514	26233	3454	5551	57584	51678
23149	23243	128853	253143	3912	1730	25929	23385	219333	3354	1396	400960	23507	5326	23379	148223	1656	55144	26267	3482	55605	5816	51760
23152	23256	1294	26065	406	1806	26003	2352	219899	340017	1460	401207	23536	5414	23409	149951	167227	55153	27033	353189	5583	5874	5244
23163	23301	131408	26130	4154	182	26122	240	220001	340596	1465	406886	2533	54187	23412	150223	169200	55170	27134	3570	56957	6374	5287
23192	23348	1317	26156	4289	1824	26175	2537	220134	3426	152007	414328	25820	54625	23438	150383	171220	55181	282974	359948	5729	6385	53335
23214	23360	131920	26157	4299	1843	26207	2539	220972	344148	1521	414777	25831	54739	23451	1512	1737	5571	283229	3732	57595	63933	5368
23240	23390	133522	261726	472	1861	26269	2548	221687	3484	1535	4548	25897	54809	23492	151306	1738	55756	283643	387	5775	6403	5450
23247	23392	134	2631	4735	1871	26355	25798	221895	3664	1537	474170	25998	55008	23588	151903	1808	5718	283953	387882	6097	64407	5471
23265	23512	135927	266655	4763	19	26520	2590	222389	375513	154467	494513	26043	55026	23595	152217	1915	57446	284001	4069	6775	64805	55024
23293	23517	1364	26953	4775	193629	26521	26073	222642	3773	154791	4999	26060	55032	24149	155066	1977	57683	284186	4150	677769	654	55081
23334	23518	1370	27010	4800	1955	2673	26112	2235	3786	16	50717	26258	55092	25776	162	1979	57727	285971	4200	7049	6678	55103
23381	23524	138151	27240	4850	1958	26747	26270	2258	388714	1603	51000	26272	55120	25821	1628	2004	5813	286262	4247	7525	7035	55278
23479	23590	1382	27246	51136	1959	27252	26301	2274	388815	1611	51185	26286	55521	25926	163033	2005	60412	29903	4267	79071	7057	55326
23523	23613	1393	284370	51194	1992	27258	26469	2281	388951	1622	51385	26523	55601	25961	1632	201626	60493	29985	440915	79633	7171	55342
23526	23637	1394	2908	51199	199675	282991	26509	22934	3953	162989	51433	2683	55603	26054	1675	201725	6117	3177	4627	79888	7292	55536
23533	23683	1395	2926	51306	200931	283489	27036	22936	399967	1635	51455	27236	5610	26160	168544	203547	6392	339451	4709	79899	7414	5581
23623	23774	139538	2963	51362	2012	283742	27173	23038	401237	166	51478	27297	5664	26230	170463	205327	642	339483	4924	80310	760	56937
23644	2521	140290	29843	5150	201266	283897	27180	23039	401463	170954	51535	285172	56833	26259	171568	2123	64222	347744	4953	80709	7739	57480
23647	253959	140467	29928	51606	203228	285237	27243	23052	4045	1725	51747	285527	5685	26589	1892	2157	64431	348180	5034	8292	800	57507
24140	254065	140730	29969	51742	205	285636	27351	2309	441666	1794	5189	29068	56942	27148	192286	2181	64921	353322	5111	8320	8099	57508
24142	255967	140771	3059	5286	206358	286053	2745	23327	442213	1819	5238	29116	57097	27229	196463	219771	64963	368	51126	83888	81027	57565
24146	25778	1412	30844	5380	2107	28957	2769	23365	4889	1822	5445	2957	57103	2800	196743	221710	65056	388564	51142	83988	81579	57669
255104	25782	1445	342371	54503	2114	28970	2787	23367	493869	1874	54482	2969	57168	2804	200185	222484	6598	388569	5119	84131	8328	5796
25839	25836	145258	342538	54708	2120	28977	28232	23569	50507	1891	54581	29761	57493	283337	200916	2230	662	389119	51319	84525	8334	60468
25851	25940	146177	348801	54813	2131	28978	283	23589	5066	191	54737	3146	5753	284129	201254	22834	6634	389792	5147	8600	8347	605
25865	26036	146439	3607	54925	214	29058	284207	23608	51050	1912	54888	3183	57590	284273	2021	22849	6879	3911	51714	8644	8349	6328
2592	26046	146760	374969	55102	2150	29078	28511	23633	51208	1936	54902	3184	57592	284390	203069	22850	7343	402682	518	868	83699	645638
25970	26137	1468	375287	55119	2153	2960	2876	23762	51421	1938	54934	319103	57600	284459	2067	2289	7430	430	5230	8707	83700	65008
25988	26140	146880	3839	55186	2180	2967	2896	23770	5354	197370	54940	331	57674	284613	2068	22919	7465	4607	5236	8807	84281	6548
25989	26780	147111	3842	55213	220042	29883	290	253012	54492	1978	55035	3320	57823	285855	2101	22926	7576	4849	5357	8809	8436	6558
26071	26959	147807	404672	5523	2201	29890	2907	2532	54551	200186	55174	3329	5954	28990	215	22948	7752	4913	54331	9079	84886	6643
26088	27099	148	441951	55285	2204	29978	29108	253827	54627	2023	55176	3344	6355	29087	219541	23011	79088	51310	54442	9231	85027	6660
26133	27125	148398	4692	5533	2207	30011	2936	254228	54756	205251	55345	3480	64135	29090	219927	23012	79568	51477	54704	9256	8555	6689
26147	27327	148741	4750	55578	2209	3113	29780	255394	55616	2109	55425	3688	64343	2971	221491	23167	79626	5361	54968	9289	8654	6711
26151	27436	1488	4976	55608	2210	3122	29956	257397	55750	2185	55471	4012	6641	29902	2217	23204	79647	54106	55860	944	8848	6925
26229	2803	148870	5073	5562	2215	3364	29992	25793	55810	2193	55644	4026	6672	29915	2242	23333	81556	5443	5621	9495	8853	7163
26276	283450	149086	50854	55632	222487	3676	302	25805	5602	2197	5565	405	6772	317662	2268	23369	8295	54522	56674	9580	8970	7368
26284	284058	149345	51026	55728	22856	3843	304	25853	56127	226	55692	4065	6773	3275	2275	23468	835	54862	56993	9638	90952	7699
2639	284618	149473	51076	55904	22918	389677	3055	25893	56165	22818	55780	407975	6891	3376	22904	23471	83544	54897	5710	9891	93663	7718
2648	29899	150094	51114	55914	23001	391356	308	25907	5651	22820	55813	4090	6934	339201	22907	23478	83593	54991	57129		94121	79368
27037	30816	150244	51154	5684	23074	3945	3101	25911	574	22827	55835	4124	6948	339231	23144	23506	836	55210	57132		9717	79621
27040	319085	150356	51204	56986	23092	401505	3162	25941	57608	2286	55857	4193	710	340544	23400	23516	8394	55223	57136		9848	79677
27106	343099	151	51228	57118	23095	440145	3281	25959	5801	22870	56339	4214	712	342908	23417	23528	84520	55295	57146			79817
27128	3658	151300	51263	57120	23161	440574	3315	26020	58489	22893	56922	4676	713	348995	23423	23530	84656	55558	57461			79856
27301	3720	152065	51495	57157	23185	466	3383	26100	59285	22913	56983	476	717	3551	23513	23548	8508	55565	5795			80008
27352	375248	152206	51496	57186	23191	4673	3430	26127	5992	22977	57209	4780	7444	3590	23564	23556	85406	55624	5829			80183
27429	38	154288	51499	57337	23254	474344	3601	2623	6372	2314	57711	4863	7453	3682	23616	23585	8607	55658	58505			80237
27434	387036	154790	51501	57466	23276	498	3613	26499	63895	2316	57728	493	7706	375056	23625	23658	8664	55663	5869			8082
283234	387644	157983	51566	57498	23287	49854	3689	26502	64081	23193	585	4935	79370	375444	23640	23670	8678	55700	5902			8115
283373	388677	161394	51605	57531	23317	50852	377	26994	64168	23228	58517	493812	80055	388969	23659	23741	874	56660	60			81793
283870	388692	161882	51631	57532	23401	5096	391	27013	646168	23351	5936	50640	80124	3978	23729	23788	8813	56996	6009			83416
283899	389634	162387	51634	57534	23446	51060	3927	27018	647476	23395	64172	50808	80231	400946	23753	24145	90390	56998	6281			83891
284004	389834	1627	5281	57583	2354	51122	3956	27069	6476	23399	6426	5094	80830	404550	254359	246175	91137	57194	6342			8417
286257	391267	163732	5383	57690	2355	51163	3959	27102	65217	23450	6432	51128	80833	406934	255783	2531	91748	572	64324			84513
286336	3987	165140	54108	5780	2357	51193	3965	27161	653483	23474	64429	51347	83666	4216	256281	253782	9326	57664	64327			84541
2874	408050	165829	5433	58155	2358	51227	4035	2729	6555	23646	64745	51474	840	4302	256364	25800	9371	57666	64645			84679
28952	4117	166012	54471	58508	23580	51234	4055	2752	6696	24148	65109	51552	84561	4595	25771	25843	9410	5833	6510			84824
29109	4194	167465	54733	5868	23601	51249	4061	2766	6699	2512	65117	51571	84868	4621	25796	25847	9521	58525	6576			8564
29115	4205	168850	54838	5903	23603	51290	408	2768	6718	25799	7181	51594	8493	4666	2580	25874	9695	5989	6883			8739
29125	4287	170370	54965	5921	23604	51315	411	282809	6854	25824	730051	51616	85363	4705	25813	2589	9703	60489	6907			8910
2937	4297	170394	5501	59338	23643	51379	432	283991	727832	25828	7574	51663	8542	4799	2584	25912	9761	6320	7251			9026
29926	4361	170487	55038	5934	23765	51388	433	284422	7296	25855	7627	51719	85441	4841	25844	25923	9781	643338	7416			9215
29952	4660	170689	55132	59343	249	51642	4332	286	7367	25906	7696	51735	85444	492311	25915	25936		64342	7529			930
2997	4670	171389	55140	5961	2526	51649	4482	286451	7436	2597	7767	51773	8638	4931	25920	25949		64423	7531			931
30	4724	171558	55142	5991	253430	51650	4493	2934	7712	26000	7769	51780	8743	4951	25930	25978		6449	7533			933
3035	4739	1742	55146	6198	253832	51715	4494	2935	79170	26001	7840	5290	8767	5016	25946	25980		6464	7805			9451
3064	4820	1798	55159	6304	255488	51729	4495	2987	79366	26017	79027	5295	8894	50809	25953	25994		64760	7879			9623
30827	4864	1814	55164	63892	25797	51808	4496	2994	79589	26277	79573	5341	9034	51001	26090	26092		64857	7884			96610
3104	4891	1820	55171	6399	25801	54107	4501	2995	79937	2644	79675	53944	9111	51205	26227	26099		65078	7905			971
3265	490	1839	55234	6421	25976	54407	4502	2996	80135	2647	79684	54433	91351	51275	26240	26135		65094	79073			973
338440	4905	1889	55246	64848	25984	54529	4615	29968	80224	26472	79868	54454	91543	51300	26262	262		6525	80230			9734
339344	493754	192111	5527	64968	26234	54534	4616	29979	80725	26574	79882	54464	94240	51321	26517	2632		653583	80344			9767
3420	5007	192683	55270	6526	26253	5464	4668	3005	81697	27079	79918	5451	9447	51447	2664	2665		6640	81037			9788
3425	51109	1947	55312	6595	26524	54665	4688	3006	81797	27095	80167	54521	950	5151	26995	26996		6714	8125			9834
347862	51195	1951	55328	6596	27020	54931	4689	3014	827	27238	80184	54629	9636	5160	27089	27067		6904	81619
3566	5128	196047	55486	6653	2710	5495	51022	3017	8324	27335	80746	54675	9683	51601	27141	27230		7064	83640
3654	51322	196441	5557	6654	27235	54989	51296	3029	84144	27349	8100	5469	9881	51691	27166	2730		7108	83658
3661	5146	196740	55623	6655	27284	55013	51304	3042	84466	2782	81669	54726	9966	5213	27239	27346		7226	84305
3678	51463	199731	55770	6789	27439	550643	51307	3043	84553	2783	83759	54834		5283	27339	2739		729440	84328
369	51592	199990	55777	6801	2760	55148	51507	3044	8618	2821	84128	54842		5311	27341	2746		730112	84376
3695	51643	2000	55973	6867	2771	55156	51550	3045	8622	283951	84307	54891		53343	27343	2773		7349	84661
37	51667	200373	567	6872	2776	55167	51734	3046	8626	2873	84318	54899		5335	27433	283349		741	84668
373156	51720	201163	56829	6885	2799	55172	5199	3049	8633	2879	84450	55014		53938	2833	285362		755	847
374403	5257	201164	56889	7110	2820	55216	5210	306	8715	28956	84455	55193		54093	283871	285605		7709	84888
3831	53371	201191	56910	7114	284996	55219	5265	3068	8929	28958	84524	55206		5411	284029	285672		773	84923
393	5431	201255	56969	7182	2850	55266	5306	30846	89795	28974	8481	55236		54826	284086	28972		786	85025
4176	54455	201292	56995	7586	285195	55449	5329	3098	89797	28987	84851	55252		54872	284106	29079		79039	8520
4221	54469	201595	57149	7587	286144	55602	533	3145	9201	28989	84869	55284		54883	285367	29107		79087	85329
435	54518	2030	57179	7695	2867	55676	535	3149	9229	29086	8487	55727		54952	2869	2932		79140	85403
4714	54537	2046	57226	7705	2885	55776	5351	317671	9370	29095	84901	5573		54980	2870	2958		79169	8559
4723	546	2048	5723	7750	2887	55783	5355	3206	9723	29101	8518	55754		54987	29085	29766		79187	8655
4817	54619	2050	57456	783	29097	55791	5371	3257	9745	292	90025	5576		54995	29100	29922		79414	8815
4832	54800	2063	57460	79609	2919	55958	53826	329		293	9016	55788		55006	2962	29957		79575	8818
4839	54811	2069	57673	79668	29887	5612	53829	3300		2950	9044	55824		55033	29781	30061		80233	8896
4968	54832	2077	57819	79982	2992	56254	5476	340206		29796	905	55832		55070	29882	3066		80305	8907
506	54861	21	57827	80006	29940	5686	54978	3429		29844	90594	55854		55125	29888	3093		80326	90
50619	54882	2119	5824	80018	30001	5701	55129	358		29950	90673	5586		55139	29937	3156		80726	9061
50628	54887	2161	58533	80254	3084	57062	55240	3679		29959	9129	5604		55154	29965	3159		81490	91612
50853	55012	219	5898	8028	3091	57403	55281	3680		3028	9139	5611		55191	3004	317649		81622	9189
51006	55088	2192	5906	80351	3092	57511	55332	3792		309	9147	56886		55198	3155	3251		81857	9191
51016	55096	2194	5927	80821	317	57515	55357	383		30968	9295	56913		55205	3385	337867		828	92597
51112	55183	221416	596	81545	3240	57547	5538	384		3106	93058	5695		55208	339229	348235		83549	9275
51117	5520	221833	5977	81566	3267	57561	55647	3848		3107	9406	56987		55245	3421	359845		83659	9276
51172	55251	221937	60488	81608	334	5832	55654	387597		3133	9487	57092		55250	348262	3621		8372	93487
51409	55291	222698	607	83479	3340	58478	5566	388507		3135	9557	57551		55268	3614	3646		84179	9445
51428	55599	2251	6129	83941	338339	5929	55723	388588		3137	9584	5756		55274	3665	3660		8425	9601
51490	55619	22801	6133	84162	339745	5955	5580	3934		3163	9710	57591		55316	374659	372		84270	962
51517	55631	22839	6157	84181	3460	60436	55803	400073		3185	9790	57606		55374	375346	378		84331	9665
51586	55671	229	6164	84186	3516	60496	55911	4013		3191	9852	5781		55656	3784	3840		84793	9775
5214	55677	22924	6171	84240	355	6059	5595	402055		3241	9879	5788		55669	3858	387082		84875	9779
5252	55680	2296	6173	84272	3554	60592	56894	4057		3276	9883	5830		55672	388789	387357		84878	9802
5261	55717	22979	6210	84859	3556	6119	5699	4066		3384	9923	58516		55705	390940	388272		84996
5297	55729	22997	6227	8491	3557	6128	57085	4070		339123	9946	5885		55763	400999	3916		85026
5330	55768	2303	6230	8539	3576	6132	57169	4097		3396	9984	5922		55779	401115	3925		85395
53407	55814	23096	6233	85464	3577	6135	57192	4121		340061		5925		55795	4034	3936		8608
5426	55862	23105	6307	8556	3579	6138	57210	4213		353		59339		55844	4043	3939		87769
5442	55870	23119	6341	8562	3588	6146	5724	4233		353514		60313		5635	4054	397		8856
54460	5591	23135	63877	8575	3643	6156	57706	4303		3611		6120		5636	4125	3988		89853
54496	56260	23145	64065	8661	366	6160	58488	4317		3615		6240		56850	414919	3998		8996
54535	56605	23174	64207	8663	3684	6161	5878	4353		3669		6428		56950	4174	400		90024
54540	57162	23223	64224	8847	3717	6170	6256	4354		3692		64282		56965	4201	401152		90525
54606	572558	2331	64288	8899	3726	6175	6275	4601		3735		647979		57002	4234	401397		9064
54662	57609	23352	64744	896	3753	6187	6280	4602		374291		64844		57019	4296	4068		90678
54849	57661	23396	64756	90233	3759	6194	6282	4635		374882		65264		5706	4298	4076		90850
54867	57679	23406	64771	91452	3772	6201	6283	4680		375757		659		57122	440836	4082		9091
54920	57724	23413	64776	9208	3799	6203	637	4774		381		6599		57189	441150	4085		91039
54938	57730	23428	64784	9221	3845	6204	63874	4778		389541		6667		57489	4542	4087		92840
54939	57798	23457	64786	92255	3920	6208	64108	4784		3932		6670		57577	4580	4155		93436
550	5870	23475	64841	9282	3958	6217	64115	4815		396		6671		57614	4682	4189		9463
55011	5928	23491	64864	9330	4001	6218	64218	4860		399909		6738		57696	4694	4218		9476
55072	595101	23495	64897	9404	4005	6228	644	4904		400569		677		57763	4696	4245		9640
55152	5966	23520	65082	9475	403341	6302	64420	493856		400916		6850		583	4701	4259		9651
55229	5980	23562	6603	9559	4048	64395	6451	4946		402		6873		58487	4704	4534		9704
55262	6018	23591	6611	9575	4051	64769	64748	4973		4046		6917		5876	4710	4690		9940
55324	60560	23593	6726	9652	4067	64783	64759	5004		409		7048		5884	4717	4711		9986
55337	6095	23780	7187	9819	4084	6480	65220	5036		4118		7112		5917	4793	4869
55572	619190	24139	7311	9821	415116	64839	6539	5045		414918		7398		5931	4794	4893
55621	6232	245936	7325	9847	4170	64895	6604	5054		4191		7570		60487	4814	4942
55657	6239	250	7337	9857	4217	64919	6688	50807		4242		7572		60677	4833	5033
55665	6249	251	7374	9861	4257	65108	6737	5087		4255		7707		6229	4943	50484
55695	6311	2528	740	989	427	6605	6813	51082		4350		7799		6293	5002	5052
55739	64062	2529	7428	9910	4311	694	6888	51094		439		79158		63894	5050	5062
55823	642826	25759	7528		4318	6990	6890	51201		4521		79646		64091	50626	5082
5590	6429	25786	768211		444	7019	6916	51218		4695		79691		64174	5106	51008
55929	6493	25789	7716		4520	7157	706	51271		4706		79699		6430	51063	51012
55957	6574	25790	7798		4651	7257	7076	51274		4708		79718		6433	51070	51015
5598	66036	25822	79068		4671	7259	7090	51312		4715		79939		643641	51078	51068
56259	6729	25829	79183		4783	7336	7094	51327		4716		7994		64400	51150	51097
56623	6786	25841	79447		50486	7381	7097	51400		4722		80267		64418	51157	51107
56931	6832	25859	7957		5049	7764	7132	51573		4731		80856		64427	51181	51124
56948	6938	259234	79594		5055	7789	7133	51629		4738		81493		64432	51248	51170
5705	7046	26012	79770		5058	7852	7165	51759		475		81704		645212	51272	51184
57109	7109	26018	79843		50848	7913	719	527		4758		8202		64599	51282	51187
57130	7175	26037	79862		51	79596	729967	5273		4790		8204		64753	51291	51246
57176	728558	26083	80020		51099	79635	7305	5279		4791		829		64773	51295	51247
57407	7307	2621	8030		5110	79666	7319	5292		4830		83737		64801	513	51283
57409	731789	26231	81552		51100	79694	7408	5305		4836		83989		64940	51368	51324
57505	7360	26232	81614		51108	79697	754	54165		489		84146		64965	51537	51340
5777	7514	26470	817		51155	79723	7791	54386		4928		84267		64983	51545	51360
57794	7516	26476	81856		51164	79752	7846	54498		4947		8428		6502	5158	51397
5863	7536	26584	83464		51279	79753	7867	54757		4967		84636		65110	51603	51441
5871	7756	2675	83743		51311	79833	79143	54764		50		84910		65980	517	51444
5875	7871	26873	83892		51313	79842	79168	54855		5018		8533		6625	5195	51504
5883	79048	26986	8409		51363	79872	79180	54874		50814		8546		6627	5201	51527
5900	79663	2702	84230		51371	79886	7940	5494		50865		85465		6651	521	51534
59307	79719	27077	84250		51382	79896	79892	54997		5093		8554		6843	5211	51582
6015	79768	27092	84277		5165	79912	79930	55071		51024		8615		6894	5296	51635
60343	79848	27153	84336		51776	80155	80301	55076		51042		867		6905	53	51645
60386	79915	27181	8467		5209	80185	80851	5532		51061		8812		6908	5300	51646
617	79944	27183	8477		5223	80306	81876	5534		51069		9031		7072	53615	51727
6284	80012	27245	84804		5226	80335	822	55353		51079		9097		7188	54344	51762
63922	80035	27285	8611		523	81606	83938	55363		51081		9100		7248	5438	5218
64098	80205	27295	8723		526	81627	8402	55432		51116		9117		7327	54461	5229
64118	80215	2737	8728		5266	81853	84106	55437		51121		9126		7375	5447	5274
64130	8148	2767	8799		5271	819	84282	55466		51160		9181		7433	54512	5294
64210	8239	2779	8898		528	83448	84695	55544		51177		9218		7535	54531	53981
64320	841	2801	8976		53346	83932	85450	55589		51231		92797		7553	54555	5412
64333	84196	28231	899		5337	8405	8677	55600		51253		9337		7556	54681	54149
64601	84223	2826	90060		5359	84060	8685	55633		51255		9364		7566	54788	54439
6468	8439	283212	90121		53831	84078	8692	55652		51258		9448		7569	54935	54499
64755	84458	283932	9014		54210	84085	87	55796		51264		9522		7581	54958	54602
64777	84961	283948	90231		54472	84266	8741	55827		51329		9527		7596	54961	54622
64780	8500	283987	90407		54491	84294	8775	55831		51372		9589		7597	54985	54664
64781	85021	284013	9053		54502	84311	91662	55841		51393		960		7626	54998	54808
64926	8621	284018	90861		54536	84317	9246	55859		51398		96459		7637	55009	54890
6494	8635	284119	9144		54550	8446	92579	55907		51491		9698		7673	55048	54901
64949	8650	284276	91775		54621	8452	929	56180		51506		9738		7675	55049	54918
6499	8658	2843	92595		54682	84522	943	56262		51529		9748		7710	5510	54927
65005	8874	284325	92675		54741	84650	9446	5657		51564		9749		7741	55113	54928
65057	8888	284338	93129		54926	84896	9454	566		51596		9813		7775	55178	54951
65083	892	284418	93621		54947	84928	9473	56670		516		9818		7818	55201	54957
6621	8939	284648	94107		55	84938	9540	56675		51639		9874		78987	5524	54974
6626	9043	285103	9419		55002	84950	9610	56729		51647		988		79003	55311	5500
6709	90592	2852	9440		55062	8505	9764	56994		51693		9887		79072	55317	55041
6778	90632	285368	9465		5509	85315	977	57088		51763		9931		79153	55343	55069
6810	90799	285596	9525		55122	85437	9777	57095		5184		9949		79175	55352	55133
6829	9138	2889	9538		55207	865	978	57104		52		9969		79717	55367	55145
6830	9169	28964	9646		55276	8665	9826	573		5204				79728	55423	5515
6834	91746	29075	96764		55288	8667	9846	58476		5216				79731	55630	55151
6837	92017	2912	9686		55314	8668		58515		5245				79744	55702	55161
6838	9209	2972	9728		55331	8732		5872		5250				79811	5585	55163
6844	9213	29785	9791		55356	8803		5886		5298				79829	55850	55233
6895	92370	29800	9816		5552	8833		5909		5315				79863	5589	55256
6901	9320	29886	9825		55529	8886		598		53635				79891	5603	5529
7059	94120	29893	9903		55534	89890		6001		537				79902	56548	55297
7185	9520	29894			55640	89970		6007		53827				79969	56655	5530
7249	9534	29916			55681	901		6037		539				80169	56731	55303
7284	963	29924			55711	90196		60685		54				80179	5681	55322
7297	9643	29933			55784	9045		6286		5425				80196	56848	55334
7508	9659	29948			55884	90459		6319		5432				8029	56904	5537
7515	9716	29997			5594	90488		634		5434				80336	56905	5547
752	9727	3024			55972	91369		63893		5439				80342	5707	55629
7629	9731	3054			56034	91603		63899		5441				80745	5708	55662
7692	9736	3071			56261	9168		6397		54436				80817	57099	5567
7701	9774	30818			5663	91687		643008		54440				818	57124	5569
7841	9849	3110			571	92342		645		54458				81887	57140	55737
7862	9860	3141			57126	9263		6478		54509				8233	5715	55751
78994	9873	317648			57161	92691		64795		54623				84138	57175	55837
790	9967	3203			57182	92935		65018		54732				8418	57410	55845
79034		3215			57190	9453		65125		5479				8443	57418	55848
79036		3229			5728	9550		6513		54820				84461	57521	55916
79155		326			5743	9655		6518		54865				84527	57558	55967
79174		3268			57568	98		6521		54948				84622	57617	55975
79415		3274			57616	9801		6535		54949				8473	57719	56255
79581		3360			5768	9804		6541		5496				84874	57761	56648
79622		3381			57688	9836		6547		54976				84881	57787	5683
79767		338707			57698			6563		5499				84946	5790	56851
79958		338785			57701			6583		55004				85013	5827	56900
79970		339044			58191			6590		55101				8527	58509	5692
80022		339366			5836			66008		55108				85369	58986	56990
80152		339669			58472			6622		55114				8550	59286	57001
80198		339768			58480			665		55135				8718	5986	57003
80279		340357			58484			669		55147				8720	60490	57045
80324		340390			58528			6708		55168				8798	60672	5716
80347		341			586			6774		5518				883	6185	57472
80764		3416			5861			6780		55272				8880	6199	57474
80774		342977			5873			682		55308				8883	6209	57533
81576		343641			5879			6886		5531				889	6223	57563
81605		343990			5899			6947		553115				8893	6237	5757
81926		347735			59345			7001		55330				8904	6305	57708
8216		348013			5937			7027		55505				8930	63905	5828
8227		35			597			7029		55588				90075	64077	58493
8237		3543			6016			7037		55593				9057	64374	58526
8241		3625			6036			7041		55651				90871	64428	58527
8260		3675			604			7052		55707				90987	6455	5862
8312		3705			60559			7083		55741				91010	64598	5877
8314		3706			60675			7102		55794				91120	64743	5887
83637		374875			6195			7111		55856				91151	64847	5901
83642		374907			6272			714		55954				91272	64960	5908
83707		375057			6279			7145		55974				9159	65990	5911
83746		3755			6303			7150		56005				9184	65992	5912
8398		3757			63035			7168		56257				92249	65993	59274
84058		375790			6310			7264		5691				923	65996	5962
84148		3761			6386			7280		5694				9284	65999	60682
84173		3777			64092			7314		56949				94101	6723	6102
84283		3785			64326			7320		5696				94104	677844	6152
84287		3801			64332			7328		56970				94134	6902	6155
8449		3850			643332			7504		5698				9533	6903	6169
84514		387509			64386			759		5702				9583	6923	6205
84545		387763			64397			78992		5704				9617	6932	6391
84572		388284			64422			79018		5709				9656	7016	6402
84619		388942			6453			79098		5714				9657	7136	64083
84936		389084			64581			79137		5720				9666	7172	64121
84942		390705			64747			7915		57215				9677	7263	6418
84958		392			64757			7965		57414				9725	728294	64393
85007		3933			64778			79665		5778				9735	728489	64426
85378		3949			6507			80127		578				9737	738	646214
8558		3952			6515			80148		57804				9851	7407	64710
8567		3954			6533			80232		581				9924	7454	64853
8603		3984			660			80256		58485				9987	7593	6500
8694		3991			6624			8031		5880				9988	7726	65080
8729		3996			663			80315		5905					7760	65084
8764		4000			6648			80700		5920					78988	65977
88745		400236			6715			80853		593					79037	6632
8890		400931			6732			8131		5982					79042	6636
8906		403			6744			8140		60314					79050	6646
8928		4037			6788			81558		6050					79078	6683
89845		4041			6809			81689		6051					79080	6745
89846		4134			683			820		60673					79095	6747
89953		4157			7039			8336		6136					790955	6767
9013		417			7056			8342		6143					79096	6782
9020		4184			7077			8344		6150					79144	6814
90378		4192			7084			8345		6159					7916	6815
90379		4209			7091			83538		6182					79171	6827
90809		4210			7096			83547		6183					79176	6836
90864		4248			7099			83606		6184					7942	6845
90933		4294			7100			8365		6222					79629	6856
9094		4320			7107			8395		6301					79643	689
90990		4335			7130			84057		63875					79714	6897
91289		4337			7227			84232		63940					79759	7009
91355		4342			728			84333		63943					79792	7013
91544		4358			7295			84335		6396					79797	708
9170		440387			7323			8444		6404					79890	7095
92305		440503			7421			8451		6415					79903	7178
92335		440900			7422			84557		6431					80128	7322
92714		441478			762			84669		64319					80271	7326
92715		4437			7763			8476		644096					80346	7332
92822		4585			7779			84932		64928					8045	7334
92856		4597			7850			84953		64975					80741	734
92979		4598			79056			85236		64978					80772	7341
93210		4605			79650			8531		64979					81	7358
9328		4608			79660			85462		64981					8175	7411
9361		4641			79670			858		6522					81858	7458
9391		4665			79689			8645		65265					81892	7485
9466		478			79730			8659		6602					8225	7520
9513		4782			79772			8724		6612					823	7532
9546		4824			79887			8727		6631					826	7534
955		4826			79895			8780		6633					8270	7555
9641		4855			79901			8804		6647					83463	7803
9667		488			79908			8814		6727					83590	7812
9670		4881			80005			8850		6746					83696	7903
9744		4917			80025			8887		6776					83706	79139
9812		4923			8021			8897		6793					83982	79624
9814		4929			80216			89872		6811					83986	80010
9894		4987			80223			8991		684					84033	801
9905		5008			80331			8993		6878					84153	8019
9968		503542			80790			9002		6924					84219	80218
		50614			80896			90550		7086					84273	8036
		50813			81609			91300		7167					84276	8073
		51029			8291			92092		7203					84286	80762
		51071			8301			932		7277					84299	80777
		51085			83716			9382		7316					84304	808
		51129			83853			9491		7317					84315	813
		51143			84034			9588		7351					84316	81533
		51148			84188			9604		7353					84320	81542
		51156			84280			9645		7384					84330	81555
		51222			84418			966		7415					84444	81611
		51286			84628			9663		746					84681	81631
		51320			84641			991		7737					8480	821
		51330			84649			9911		79001					84885	830
		51341			84674			9917		79004					84916	83452
		51343			84803			9921		79016					84934	83641
		5141			84898			996		79064					84954	83695
		51442			84925			997		79065					84957	83930
		5153			8522					79134					84964	84061
		51548			85413					79142					84967	84191
		51588			8660					79178					84993	84248
		51622			8676					7922					8509	84263
		51655			8754					79567					8514	84640
		51703			8794					79590					8519	84792
		51750			8819					79760					85377	84919
		51806			8825					79763					863	84920
		5260			8826					79803					8698	8540
		5328			8837					80212					8705	8560
		5348			8843					80308					8717	8649
		5366			8870					80789					8733	8669
		5382			8875					8192					8824	8760
		53833			8876					8209					8892	8763
		54058			8915					8266					8985	8766
		54101			8935					8273					90313	8801
		54432			8972					832					90324	8879
		54478			9021					83442					90480	8895
		54516			90362					83443					90507	894
		54541			9050					83460					90580	8992
		54584			90874					83541					9092	900
		54676			91					83638					915	90120
		54751			91056					83692					91523	902
		54760			9120					8407					91582	90693
		54795			91624					84269					91689	9070
		54814			9185					84279					92002	90843
		54836			9262					84313					924	9107
		54858			92906					84326					92799	91408
		54863			92999					84337					93343	91663
		54933			9334					84790					9343	9167
		54979			9341					84844					9344	91750
		55020			9375					84975					9399	9188
		55057			9444					84987					9470	92140
		55083			948					85014					9605	92181
		551			9517					8563					9616	92241
		5516			953					8574					9684	9258
		55194			9545					8576					9810	92610
		55195			9586					8623					9841	9318
		55200			9592					8625					9961	93183
		5525			9637					8636					9997	93380
		554			965					8666						9403
		5544			967					8673						94103
		55502			9693					8721						9452
		55715			9754					8772						9474
		55721			9770					8834						9477
		55734			9839					8861						9516
		55771			9935					8933						9529
		55851			9989					8943						9530
		55890								90273						9554
		55902								9046						9562
		55908								9049						9595
		55909								9051						9653
		55915								90522						9689
		5596								9114						9741
		5600								9130						9789
		5609								9158						9867
		56134								916						9868
		56203								920						987
		5626								9235						9908
		56265								9277						998
		5639								9278						9991
		5652								9296
		5662								9368
		56834								9380
		56963								9409
		56975								9524
		56978								9552
		57010								9556
		57158								972
		57165								976
		5725								9776
		57402								9784
		57455								9807
		57467								9817
		575								9844
		57555								9978
		57622
		5763
		57636
		57654
		57731
		57801
		57817
		5814
		5817
		58190
		5831
		595
		5969
		5994
		5995
		5996
		5998
		6002
		60484
		6093
		6094
		6123
		6206
		6271
		63027
		6339
		6368
		63827
		6383
		6398
		6405
		64064
		64180
		643246
		644997
		645676
		6461
		64651
		647024
		64761
		64800
		64806
		64838
		6484
		64855
		6487
		649
		64925
		64927
		6509
		6512
		652
		65249
		653275
		6536
		653857
		6560
		6573
		6580
		6584
		66002
		661
		6618
		6665
		6698
		6712
		6752
		6753
		677766
		6794
		6899
		6945
		7008
		7033
		7053
		7060
		7125
		7128
		7140
		7156
		7184
		7216
		7286
		729359
		7355
		7410
		7455
		7466
		7511
		7517
		758
		7702
		7755
		779
		78990
		78995
		79006
		79092
		79192
		79412
		79586
		79602
		79654
		79798
		79825
		79885
		79924
		79929
		79990
		80019
		80023
		80028
		80054
		80072
		80199
		80262
		80758
		8079
		81029
		81033
		8153
		81532
		81543
		816
		81603
		8178
		81786
		8193
		8208
		8220
		83445
		83475
		83482
		83543
		83694
		83723
		83758
		838
		83862
		83931
		83983
		84000
		84054
		84062
		84069
		84159
		84168
		84193
		84225
		84229
		84231
		84258
		84264
		84310
		84332
		8437
		84446
		84464
		84629
		8463
		84717
		84733
		84787
		84808
		8482
		84839
		84858
		84926
		84948
		8498
		8517
		8541
		8568
		85865
		8612
		8704
		871
		8744
		875
		8817
		8844
		8854
		8871
		8911
		8941
		898
		89801
		8988
		89910
		89958
		90007
		9033
		90586
		90668
		90780
		9080
		9099
		91442
		9149
		91522
		9154
		91584
		91978
		92312
		92359
		9244
		92659
		92960
		9342
		93650
		94005
		9401
		9437
		9441
		9469
		9547
		9563
		9577
		9612
		9628
		969
		970
		9759
		9811
		9976
