# Supplementary material for: An Integrative Transcriptomic Analysis of Systemic Juvenile Idiopathic Arthritis for Identifying Potential Genetic Markers and Drug Candidates
Source: Int J Mol Sci. 2021 Jan 12;22(2):712. doi: 10.3390/ijms22020712 (PMC7828236; doi:10.3390/ijms22020712)
Supplement: Supplementary file 1 [file ijms-22-00712-s001.zip › sJIA_Supplementary_Table/Supplementary_Table_S4.xlsx]

## Sheet: Sheet1
Supplementary Table S4. The list of genes in sJIA signature. Mean log2FC indicates the mean value of log2FC from the merged microarray dataset and RNA-seq dataset.
Gene Symbol	Entrez ID	Log2FC from Microarray	Log2FC from RNA-seq	Mean log2FC	Module
OLFM4	10562	3.13124	4.51566	3.82345	Red
MMP8	4317	2.52907	3.5428	3.03594	Red
DEFA4	1669	2.53203	3.22546	2.87874	Red
HBD	3045	3.60522	2.00666	2.80594	Red
AHSP	51327	3.52436	1.84837	2.68636	Red
SELENBP1	8991	3.20662	1.99998	2.6033	Red
LCN2	3934	2.39502	2.80925	2.60214	Red
ANXA3	306	3.01782	2.00696	2.51239	Red
CEACAM8	1088	2.12557	2.88221	2.50389	Red
ALAS2	212	2.15897	2.71754	2.43825	Red
EPB42	2038	3.29607	1.51108	2.40358	Red
LTF	4057	2.25051	2.50297	2.37674	Red
CA1	759	1.85619	2.69608	2.27614	Red
TRIM58	25893	2.63178	1.83498	2.23338	Red
SLC4A1	6521	2.6092	1.66723	2.13821	Red
GMPR	2766	2.72336	1.55093	2.13715	Red
SNCA	6622	2.60938	1.54296	2.07617	Red
ARG1	383	1.18672	2.95009	2.0684	Red
KRT1	3848	2.50027	1.54155	2.02091	Red
CTSG	1511	1.03474	2.94444	1.98959	Red
ORM1	5004	1.61529	2.19481	1.90505	Red
KLF1	10661	2.48542	1.28581	1.88562	Red
PLEK2	26499	2.39844	1.36871	1.88358	Red
MPO	4353	1.46688	2.15994	1.81341	Red
BPGM	669	2.03261	1.49709	1.76485	Red
XK	7504	2.0124	1.48405	1.74822	Red
CAMP	820	1.62359	1.74316	1.68338	Red
SLC6A8	6535	1.757	1.47849	1.61774	Red
TMOD1	7111	1.63305	1.59543	1.61424	Red
FAM210B	116151	1.98414	1.23664	1.61039	Red
TCN1	6947	1.48473	1.63376	1.55925	Red
CEACAM1	634	1.4653	1.63509	1.55019	Red
TNS1	7145	1.63945	1.45444	1.54694	Red
SLC25A37	51312	2.24475	0.843428	1.54409	Red
GPR146	115330	2.02034	1.05897	1.53965	Red
DMTN	2039	1.97971	1.09045	1.53508	Red
FHDC1	85462	1.90374	1.10966	1.5067	Red
PGLYRP1	8993	1.38078	1.59467	1.48773	Red
FAM20A	54757	1.69749	1.26429	1.48089	Red
RETN	56729	1.44667	1.48845	1.46756	Red
YOD1	55432	1.62946	1.21925	1.42436	Red
STRADB	55437	1.49714	1.3436	1.42037	Red
SLC22A4	6583	1.76918	0.997525	1.38335	Red
MXI1	4601	1.17212	1.55029	1.3612	Red
GLRX5	51218	1.42365	1.22548	1.32457	Red
YBX3	8531	1.35067	1.29797	1.32432	Red
HEMGN	55363	1.65523	0.953164	1.3042	Red
FAXDC2	10826	1.62814	0.91771	1.27292	Red
SIAH2	6478	1.43552	1.0628	1.24916	Red
ABCC13	150000	1.26083	1.21032	1.23558	Red
DCAF12	25853	1.41379	1.04608	1.22994	Red
ADIPOR1	51094	1.38666	1.0586	1.22263	Red
FECH	2235	1.46975	0.941048	1.2054	Red
OSBP2	23762	1.11501	1.27371	1.19436	Red
MS4A3	932	0.665202	1.71955	1.19238	Red
RNF10	9921	1.20497	1.16367	1.18432	Red
CTNNAL1	8727	1.43128	0.909872	1.17058	Red
MBOAT2	129642	1.0815	1.18981	1.13565	Red
TMCC2	9911	1.07619	1.19332	1.13475	Red
MPP1	4354	1.37566	0.888862	1.13226	Red
GADD45A	1647	1.05009	1.18912	1.1196	Red
BCL2L1	598	1.03725	1.16549	1.10137	Red
IGF2BP2	10644	1.29226	0.863471	1.07787	Red
NFE2	4778	1.12009	0.946573	1.03333	Red
RUNDC3A	10900	0.94627	1.11263	1.02945	Red
ANK1	286	1.13273	0.917702	1.02521	Red
R3HDM4	91300	1.27704	0.751096	1.01407	Red
BNIP3L	665	1.0179	0.87743	0.947666	Red
TRIM10	10107	0.863932	1.03103	0.947479	Red
RAB13	5872	1.03431	0.799999	0.917153	Red
FOXO3	2309	0.982045	0.82577	0.903908	Red
SPTA1	6708	0.652245	1.15215	0.902198	Red
GLUL	2752	1.08358	0.685136	0.884358	Red
PBX1	5087	1.12315	0.637525	0.880339	Red
CPEB4	80315	0.549053	1.12359	0.83632	Red
MBNL3	55796	0.890388	0.78099	0.835689	Red
H1F0	3005	1.00848	0.635535	0.822006	Red
E2F1	1869	0.740518	0.893795	0.817157	Red
TAL1	6886	0.79195	0.827199	0.809575	Red
KANK2	25959	0.566102	1.0501	0.808101	Red
PADI4	23569	0.575935	0.996655	0.786295	Red
E2F2	1870	0.869765	0.680307	0.775036	Red
SESN3	143686	1.01122	0.524543	0.767883	Red
RIOK3	8780	0.786441	0.74885	0.767646	Red
AGO2	27161	0.832145	0.683784	0.757965	Red
MAN1A1	4121	0.636407	0.87523	0.755819	Red
RNF11	26994	0.562863	0.910467	0.736665	Red
SMOX	54498	0.728087	0.73567	0.731878	Red
MKRN1	23608	0.773579	0.680907	0.727243	Red
STOM	2040	0.5233	0.92148	0.72239	Red
UBE2C	11065	0.511768	0.927865	0.719817	Red
TFDP1	7027	0.68057	0.738506	0.709538	Red
ASAP1	50807	0.581556	0.830525	0.70604	Red
HIST1H2BK	85236	0.708142	0.698853	0.703497	Red
CREG1	8804	0.682227	0.656736	0.669481	Red
CISD2	493856	0.557137	0.775841	0.666489	Red
ELL2	22936	0.574482	0.657477	0.615979	Red
MICAL2	9645	0.610896	0.587512	0.599204	Red
HMGB3	3149	0.586834	0.580258	0.583546	Red
GABARAPL2	11345	0.544451	0.597965	0.571208	Red
EIF2AK1	27102	0.633283	0.50084	0.567061	Red
PCGF5	84333	0.594535	0.510017	0.552276	Red
PSAT1	29968	0.501844	0.560898	0.531371	Red
PLA2G16	11145	-0.56725	-0.67095	-0.6191	Dark orange
PYHIN1	149628	-0.81226	-0.53151	-0.67189	Dark orange
KLRD1	3824	-0.7208	-0.62668	-0.67374	Dark orange
ABCB1	5243	-0.6813	-0.74113	-0.71122	Dark orange
KIF21A	55605	-0.63191	-0.8142	-0.72306	Dark orange
TGFBR3	7049	-0.58396	-0.88926	-0.73661	Dark orange
CXCR6	10663	-0.5661	-0.93155	-0.74882	Dark orange
KLRG1	10219	-0.73113	-0.78074	-0.75594	Dark orange
IL2RB	3560	-0.57849	-0.9664	-0.77244	Dark orange
SYTL2	54843	-0.73235	-0.86364	-0.79799	Dark orange
TBX21	30009	-0.62164	-1.02727	-0.82446	Dark orange
PTGDR	5729	-0.6908	-0.96289	-0.82685	Dark orange
GZMB	3002	-0.57748	-1.07869	-0.82808	Dark orange
KIR2DL1	3802	-0.52714	-1.17126	-0.8492	Dark orange
SH2D1B	117157	-0.66587	-1.03349	-0.84968	Dark orange
AKR1C3	8644	-0.81676	-0.88383	-0.8503	Dark orange
COLQ	8292	-0.55184	-1.15467	-0.85326	Dark orange
KLRB1	3820	-0.80554	-0.93881	-0.87217	Dark orange
PPP2R2B	5521	-0.53892	-1.20839	-0.87365	Dark orange
PRSS23	11098	-0.61007	-1.14332	-0.8767	Dark orange
PDZD4	57595	-0.75999	-1.12793	-0.94396	Dark orange
KLRF1	51348	-0.9809	-1.04609	-1.0135	Dark orange
KLRC3	3823	-1.11639	-0.91457	-1.01548	Dark orange
FGFBP2	83888	-0.74945	-1.31521	-1.03233	Dark orange
CD160	11126	-1.05653	-1.13954	-1.09804	Dark orange
