# Supplementary material for: An Integrative Transcriptomic Analysis of Systemic Juvenile Idiopathic Arthritis for Identifying Potential Genetic Markers and Drug Candidates
Source: Int J Mol Sci. 2021 Jan 12;22(2):712. doi: 10.3390/ijms22020712 (PMC7828236; doi:10.3390/ijms22020712)
Supplement: Supplementary file 1 [file ijms-22-00712-s001.zip › sJIA_Supplementary_Table/Supplementary_Table_S5.xlsx]

## Sheet: tan
Supplementary Table S5. Functional annotation of 23 co-expression modules using GO terms. GO terms significantly associated with each module were displayed in each sheet of this file (P < 0.01).
GO Term	Genes (Entrez ID)	P-value
Intracellular protein transport	374403, 65057, 64601, 9670, 23214, 84958, 54662, 27352, 23061, 26088, 23163, 6810, 55823, 10013, 3831, 8906, 9905, 53407	1.06067e-05
Positive regulation of GTPase activity	23526, 6494, 64333, 9744, 8567, 8312, 27128, 3265, 393, 8890, 64926, 6709, 89846, 5863, 10044, 7249, 79958, 5900, 8729, 10235, 27040, 10113, 10641, 9905	0.00194157
tRNA dihydrouridine synthesis	56931, 64118, 54920	0.00255668
DNA repair	64210, 55929, 4221, 5883, 27434, 25988, 80198, 283899, 27301, 1454, 5426, 4968, 7508	0.00418883
Vesicle-mediated transport	79036, 26276, 26088, 23163, 51112, 6810, 7249, 55823, 6844, 8906	0.0048068
Defense response to protozoan	3566, 10077, 3265, 283234	0.00689718
Positive regulation of signal transduction	25970, 10044, 10013, 27040, 393, 23623	0.00896651

## Sheet: pink
GO Term	Genes (Entrez ID)	P-value
Transcription, DNA-templated	26959, 6493, 9643, 26137, 23067, 170506, 2130, 6095, 23081, 80205, 26036, 51322, 51720, 7536, 54811, 4205, 10432, 55729, 9774, 5431, 4287, 90632, 9534, 23013, 2186, 221037, 121274, 23512, 90592, 22887, 23093, 1105, 5928, 51592, 55677, 84458, 546, 23077, 196528, 6018, 55814, 3720, 4117, 11335, 10521, 8939, 9849	0.000267776
mRNA splicing, via spliceosome	23517, 4670, 5431, 2521, 55599, 7536, 9716, 23013, 7307, 6429, 23524	0.00117258
Sister chromatid cohesion	6232, 4361, 23122, 6249, 7514, 10274, 114799	0.00325954
Posttranscriptional gene silencing by RNA	192669, 23112, 27327	0.00391009
Covalent chromatin modification	1105, 80205, 546, 196528, 3720, 2186, 11335	0.00513453
Chromatin remodeling	1105, 5928, 9643, 546, 2186, 11335	0.00715069
Positive regulation of telomere maintenance	4361, 546, 170506	0.00986967

## Sheet: turquoise
GO Term	Genes (Entrez ID)	P-value
Signal transduction	5141, 4294, 5662, 8612, 9547, 6398, 30818, 1382, 392, 551, 2621, 4929, 1135, 84168, 10298, 3952, 192111, 5153, 51806, 8744, 9437, 7410, 6002, 6368, 1393, 57636, 1742, 1145, 375790, 51655, 969, 8817, 10344, 2251, 6093, 8153, 4192, 79990, 2889, 2767, 134, 970, 575, 51222, 5996, 1839, 83694, 816, 27181, 6461, 9577, 57010, 2063, 2779, 3705, 5609, 3706, 148, 1364, 5600, 3984, 8437, 5525, 8911, 5328	6.64273e-05
Cardiac conduction	3761, 30818, 57731, 54795, 779, 3777, 27092, 3757	0.000710144
Positive regulation of GTPase activity	5662, 2251, 392, 2889, 55200, 201163, 2069, 5996, 1839, 3996, 51622, 5998, 816, 10435, 192111, 3071, 25759, 7410, 6002, 6368, 28964, 1742, 57636, 23096, 2675, 3268, 57731, 11033, 9628, 375790, 8437, 6712, 8817, 10344	0.00159738
Ephrin receptor signaling pathway	6383, 2048, 7410, 55851, 2046, 26037, 28964, 1947, 6093, 2050	0.00241446
Negative regulation of transcription from RNA polymerase II promoter	7466, 2077, 25822, 6271, 51085, 595, 652, 2303, 4929, 55502, 51341, 201163, 51222, 51588, 9759, 7755, 3952, 1814, 6945, 5814, 9612, 4782, 6665, 441478, 161882, 3054, 140290, 2063, 9099, 100128927, 145258, 167465, 1488, 84159, 84733, 57817, 4335, 5626, 83482, 2737	0.00250491
Vascular endothelial growth factor receptor signaling pathway	6461, 3071, 10458, 25759, 2303, 7410, 5600, 2296, 6093	0.00285122
Protein processing	119587, 3416, 54760, 56265, 55851, 54933, 2161, 2737, 1889	0.00285122
Positive regulation of vasoconstriction	2702, 551, 554, 148, 54795, 3274	0.00405031
Negative regulation of cell proliferation	6794, 8854, 6753, 6752, 134, 652, 575, 26232, 2069, 9759, 10950, 51548, 4824, 6368, 138151, 80199, 84858, 1445, 1026, 1488, 2852, 148, 4335, 5008, 2737	0.00420249
Positive regulation of MAPK cascade	2852, 148, 2046, 84231, 114897, 8844, 3952, 5008, 6899	0.00589305
Regulation of G-protein coupled receptor protein signaling pathway	6002, 9628, 5996, 10266, 28964, 5998	0.00955114

## Sheet: magenta
GO Term	Genes (Entrez ID)	P-value
SRP-dependent cotranslational protein targeting to membrane	6164, 6230, 6210, 6133, 6157, 6233, 7311, 6227, 6129, 6726, 6171, 6173	5.83495e-08
Nuclear-transcribed mRNA catabolic process, nonsense-mediated decay	6164, 6230, 6210, 6133, 6157, 6233, 7311, 6227, 6129, 6171, 6173, 5073	6.62009e-07
Translational initiation	6164, 6230, 1965, 6210, 6133, 6157, 6233, 7311, 6227, 6129, 6171, 6173	2.68469e-06
Viral transcription	6164, 6230, 6210, 6133, 6157, 6233, 7311, 6227, 6129, 6171, 6173	2.95441e-06
rRNA processing	6164, 6230, 404672, 6210, 6133, 6157, 7311, 6233, 10171, 6171, 6173, 51154, 6227, 6129	7.47525e-06
Translation	6164, 6230, 6210, 6133, 6157, 7311, 6233, 6171, 6173, 740, 115286, 26156, 6227, 6129, 1615	9.57802e-06
Protein dephosphorylation	10106, 596, 8611, 51496, 8898, 57460, 5501, 7957, 23239	0.000324782
Mitochondrial fission	1352, 4976, 54471, 79594	0.00203847
NLS-bearing protein import into nucleus	3839, 26953, 3842, 1605	0.00357971
Cytoplasmic translation	6133, 51154, 6129, 6173	0.00455722
Nucleotide-binding oligomerization domain containing signaling pathway	1147, 6233, 7311, 1540	0.00455722
TRIF-dependent toll-like receptor signaling pathway	7187, 1147, 6233, 7311	0.00630015
Positive regulation of transcription from RNA polymerase II promoter	4692, 64784, 9646, 7311, 6233, 10691, 22938, 23168, 64207, 1030, 29843, 9440, 79447, 1147, 3059, 2002, 51566, 2908, 7337, 51499, 10001, 7528, 3607, 607	0.00757523
Regulation of tumor necrosis factor-mediated signaling pathway	1147, 6233, 7311, 1540	0.00765429
Negative regulation of type I interferon production	7187, 6233, 7311, 1540	0.00765429

## Sheet: cyan
GO Term	Genes (Entrez ID)	P-value
Cell cycle	9221, 6872, 9821, 896, 57531, 55213, 6867, 10771, 5934, 4735, 55914	0.000170459
Regulation of transcription from RNA polymerase II promoter	9575, 6595, 7750, 6596, 22806, 9282, 1998, 1106, 1386, 51742, 4775, 11278, 9208, 5934, 54925	0.00045715
mRNA processing	10659, 140890, 10658, 6421, 4154, 55119, 58155, 167153, 10236	0.000931876
Transcription, DNA-templated	6595, 84181, 9821, 7587, 5562, 6399, 7586, 9404, 23269, 7182, 1998, 51742, 6304, 10771, 5934, 55904, 84240, 9575, 7750, 90233, 6421, 8028, 5991, 6885, 22882, 9330, 23019, 1106, 57157, 57531, 55213, 11278, 406, 284443, 9208, 54925, 58508	0.00176094
Viral process	51606, 131450, 6872, 5684, 26057, 6304, 3572, 10771, 10006, 373, 5903	0.00203476
Regulation of transcription, DNA-templated	6595, 9821, 7587, 5562, 6399, 6596, 7586, 9404, 4299, 23269, 7182, 51742, 6304, 4800, 9819, 7110, 9575, 90233, 5991, 1106, 57157, 57531, 1386, 55213, 406, 284443, 9208, 7705, 54925, 58508	0.00267726
Protein phosphorylation	8575, 9475, 6198, 6872, 5562, 8491, 472, 3716, 57118, 10746, 8899, 6789, 11214	0.00536968
Covalent chromatin modification	1106, 84181, 6596, 55213, 10771, 5934	0.0088467

## Sheet: brown
GO Term	Genes (Entrez ID)	P-value
Inflammatory response	8794, 50848, 7100, 4671, 64332, 8876, 6279, 3340, 23643, 2150, 114548, 54472, 355, 3579, 3556, 60675, 3577, 3576, 150372, 5879, 7099, 64581, 64386, 4067, 58484, 1230, 1051, 7130, 7096, 2358, 2357, 3588, 51311, 2919, 5743, 604, 10100, 728	1.65235e-12
Response to lipopolysaccharide	8794, 7099, 7056, 6279, 23643, 3726, 133, 3717, 55122, 355, 249, 4257, 2919, 5743, 10221, 11213, 6648, 728, 1439	1.68554e-07
Leukocyte migration	50848, 7056, 4067, 3684, 2150, 2207, 54210, 2358, 2885, 2357, 57126, 965, 10461, 728, 3845, 4318	4.16293e-07
Chemotaxis	58191, 5594, 6036, 1230, 146225, 146223, 2358, 3579, 2357, 60675, 1432, 3577, 3576, 2919, 5337, 728	4.16293e-07
Innate immune response	7100, 4671, 8876, 6279, 23643, 2150, 114548, 23601, 2207, 54210, 3958, 3717, 55122, 54472, 1378, 3556, 26253, 7099, 64581, 4067, 58484, 7096, 660, 10326, 338339, 51311, 6732, 51279, 4217, 1604, 8915	4.88002e-07
Receptor internalization	2207, 133, 3579, 2885, 3577, 3576, 8301, 11031, 948	9.98182e-06
Signal transduction	23603, 4651, 81609, 114548, 23601, 6195, 3717, 54472, 355, 6788, 91, 10010, 5899, 10135, 3091, 8660, 7056, 5594, 4067, 9754, 7130, 7295, 7096, 23092, 2357, 2919, 8935, 9989, 728, 8794, 7421, 6016, 2771, 2131, 133, 2887, 3579, 1432, 59345, 214, 3576, 10673, 9637, 150372, 1439, 2209, 8826, 660, 10602, 10326, 3588, 2850, 10087, 10487	1.7389e-05
Interleukin-1 beta secretion	7099, 19, 58484, 948, 2150	2.54092e-05
Intracellular signal transduction	23604, 6453, 5663, 2771, 3084, 6195, 9262, 54210, 3717, 54472, 1432, 3576, 55884, 6788, 150372, 5879, 6386, 26524, 9693, 660, 1843, 120892, 2919, 6732, 51776	9.00752e-05
Apoptotic process	23604, 8870, 7323, 4671, 6279, 114548, 6195, 9262, 3717, 355, 51100, 1432, 220042, 6788, 317, 5359, 5899, 10313, 3092, 5594, 5058, 58484, 5728, 663, 23095, 255488, 415116, 84674, 728, 8837, 8915	0.000106617
Regulation of cytokine secretion	7099, 7100, 4067, 51311, 7096	0.000112798
Insulin receptor signaling pathway	51382, 8660, 2887, 64397, 2885, 523, 526, 3643, 528, 10135	0.000144483
MyD88-dependent toll-like receptor signaling pathway	7099, 7100, 51311, 23643, 948, 11213, 7096	0.000151399
Positive regulation of neutrophil chemotaxis	23604, 3579, 3576, 2919, 5879, 728	0.000181038
Protein phosphorylation	23604, 55681, 6195, 9262, 3717, 6788, 91, 5594, 4067, 5058, 26524, 9770, 660, 10645, 80216, 120892, 415116, 6732, 10461, 10087, 51776, 9989, 10221, 4217, 11213, 140803	0.000232736
Immune response	8794, 7099, 7850, 4783, 10261, 2210, 1230, 1051, 7096, 355, 3557, 2215, 366, 2204, 3556, 3588, 3554, 3576, 2919, 10087, 10673, 948, 728, 2209	0.000435712
Positive regulation of cytosolic calcium ion concentration	133, 3717, 2358, 3579, 27020, 2357, 60675, 1230, 948, 2150, 728, 1604	0.000571845
Platelet-derived growth factor receptor signaling pathway	5728, 3717, 56034, 7763, 25976, 8826	0.000706411
Activation of MAPKK activity	3717, 8754, 120892, 5663, 2771, 51776, 4217	0.000972465
Defense response to bacterium	7099, 3516, 2207, 338339, 7100, 26253, 5861, 6279, 58484, 3240, 1051, 7096	0.00110148
Response to glucocorticoid	1843, 133, 355, 3557, 8754, 249, 5743, 3845	0.00119475
Positive regulation of protein phosphorylation	116496, 27020, 7422, 5058, 120892, 3643, 5899, 5879, 3845, 57161, 4318	0.00138399
Movement of cell or subcellular component	3717, 2358, 8875, 1432, 8876, 3576, 5743, 5879, 7295	0.00142785
Small GTPase mediated signal transduction	6453, 6016, 5861, 9545, 5873, 11031, 9693, 115727, 55288, 80005, 120892, 10890, 55207, 5337, 5879, 3845	0.00146091
Activation of MAPK activity	7099, 5594, 2357, 60675, 1432, 120892, 7039, 3643, 728, 3084	0.00150105
Positive regulation of apoptotic process	6453, 5663, 58484, 26524, 9770, 133, 1843, 1545, 355, 121512, 597, 6788, 5743, 317, 604, 51776, 4217, 5879	0.00161002
Actin cytoskeleton organization	23603, 23092, 6386, 121512, 2919, 604, 6624, 58480, 10487, 5879, 3845	0.00165003
Ras protein signal transduction	6386, 2885, 1432, 6016, 57698, 5337, 5899, 3845	0.00184835
T cell differentiation involved in immune response	2207, 338339, 26253	0.0018588
Cellular response to mechanical stimulus	7099, 3759, 355, 7100, 51311, 5743, 5879, 8915	0.00200712
Cellular response to lipopolysaccharide	7099, 7100, 58191, 8754, 1432, 3576, 19, 1051, 948, 114548	0.00219173
Cell proliferation	4084, 8660, 8301, 7039, 2771, 2012, 23401, 3084, 7295, 115727, 5728, 1602, 586, 60675, 2919, 10087, 10673, 6624, 51776, 5879	0.0024018
Blood coagulation	7056, 4067, 5873, 2153, 2150, 2207, 3717, 2776, 56034, 57126, 953, 948, 5879	0.00243355
Positive regulation of cell migration	6386, 8660, 58191, 5594, 7422, 4067, 5058, 1230, 2150, 7130, 3717, 56034, 3643	0.00243355
Regulation of apoptotic process	8794, 3092, 23604, 58484, 4170, 1843, 3717, 355, 317, 84674, 604, 1958, 8837, 8915	0.00293479
Positive regulation of phosphorylation	6386, 2887, 84280, 6453, 8915	0.0032728
Fc-gamma receptor signaling pathway	2207, 338339, 26253	0.00365574
Positive regulation of transcription from RNA polymerase II promoter in response to hypoxia	3516, 3091, 7422	0.00365574
Hepatocyte proliferation	7039, 1051, 6195	0.00365574
Protein autophosphorylation	660, 23604, 10645, 3717, 4067, 5058, 120892, 91, 415116, 3643, 11213, 9262	0.00421288
Positive regulation of nitric oxide biosynthetic process	7099, 3717, 7100, 5743, 3643, 6648	0.00429536
Positive regulation of vascular endothelial growth factor production	10855, 3091, 1545, 5743, 728	0.00436463
Platelet degranulation	7422, 334, 5552, 4067, 967, 2153, 3920, 5768, 948	0.0044293
Regulation of transcription from RNA polymerase II promoter in response to hypoxia	3091, 7323, 7422, 1958, 571	0.00499261
Intrinsic apoptotic signaling pathway in response to oxidative stress	3717, 1545, 4217, 6648	0.00572576
Long-chain fatty-acyl-CoA metabolic process	84649, 55711, 84188	0.00599171
Neutrophil chemotaxis	2207, 54210, 3958, 3579, 3576, 6279, 728	0.00619954
Positive regulation of cell proliferation	6386, 8660, 5594, 7422, 4067, 5058, 7039, 2771, 3084, 5728, 133, 55331, 55122, 6809, 3579, 56034, 60675, 1871, 10673, 3643, 10135, 3845	0.00737425
Mesoderm development	660, 3717, 7422, 2114, 2131	0.00810461
Lipopolysaccharide-mediated signaling pathway	7099, 5594, 4067, 1432, 23643	0.00810461
Response to manganese ion	8754, 5743, 6648	0.00883862

## Sheet: black
GO Term	Genes (Entrez ID)	P-value
Translational initiation	6175, 9045, 6132, 6135, 6156, 6059, 6170, 6194, 1975, 6128, 6204, 8668, 6228, 6208, 6187, 6146, 6201, 8667, 6203, 8665, 6160, 6161, 6138, 6218, 6217	5.65219e-19
SRP-dependent cotranslational protein targeting to membrane	6175, 9045, 6187, 6132, 6146, 6135, 6201, 6156, 6203, 6160, 6170, 6161, 6194, 6128, 6138, 6204, 6218, 6217, 6228, 6208	1.76721e-16
Viral transcription	6175, 9045, 6187, 6132, 6146, 6135, 6201, 6156, 6203, 6160, 6170, 6161, 6194, 6128, 6138, 6204, 6218, 6217, 6228, 6208	5.65911e-15
Translation	6175, 9045, 6132, 6135, 6156, 28977, 6170, 6194, 6128, 6204, 6228, 11222, 6208, 51649, 2967, 6187, 6146, 6201, 6203, 6160, 6161, 51650, 6138, 9801, 6218, 6217, 10884	1.38448e-14
Nuclear-transcribed mRNA catabolic process, nonsense-mediated decay	6175, 9045, 6187, 6132, 6146, 6135, 6201, 6156, 6203, 6160, 6170, 6161, 6194, 6128, 6138, 6204, 6218, 6217, 6228, 6208	1.82007e-14
rRNA processing	6175, 2091, 9045, 6187, 51729, 6132, 6146, 6135, 6201, 6156, 6203, 23411, 6160, 6170, 6161, 6194, 6128, 6138, 6204, 6218, 6217, 6228, 6208	1.60971e-12
Mitochondrial translational elongation	51650, 54534, 28977, 51642, 84311, 9801, 11222, 10884, 51649, 23107, 28957	6.29804e-07
Mitochondrial translational termination	51650, 54534, 28977, 51642, 84311, 9801, 11222, 10884, 51649, 23107, 28957	7.03262e-07
Cytoplasmic translation	6175, 1975, 6132, 6146, 6128, 6138, 6160	1.60739e-06
Protein ubiquitination	22954, 89890, 8452, 122809, 7336, 9655, 23014, 23411, 130507, 25898, 79872, 27252, 55167, 55148, 84078, 84085, 55958	0.0001268
Ribosomal small subunit biogenesis	6201, 6218, 6217, 6194	0.00167422
tRNA processing	83448, 2091, 54931, 81627, 112858	0.00231383
Nucleotide-excision repair	7157, 3364, 6119, 2072, 2967	0.00338389
Formation of translation preinitiation complex	1975, 8667, 8665, 8668	0.00489586

## Sheet: purple
GO Term	Genes (Entrez ID)	P-value
Cellular response to zinc ion	4493, 4494, 4495, 4496, 4501, 4502, 706	2.72034e-07
Cellular response to cadmium ion	4493, 4494, 4495, 4496, 4501, 3162	4.21892e-06
Signal transduction	5580, 4055, 29108, 116985, 3613, 3959, 2787, 10859, 28511, 10871, 11027, 11026, 3956, 11006, 91662, 7132, 7791, 9610, 8741, 7090, 124583, 64748, 6280, 7097, 6282, 29992, 3601, 2896, 1441, 7305, 943, 10288, 308, 7867, 408, 706, 5329, 4615, 11018	6.44841e-06
Negative regulation of growth	4493, 4494, 4495, 4496, 4501, 4502	7.73229e-06
Inflammatory response	929, 7132, 7133, 4055, 23166, 29108, 3055, 9473, 6280, 6283, 7097, 199, 943, 3689, 5724, 3965, 4615, 719	7.46418e-05
Adaptive immune response	79168, 6890, 10859, 2015, 127544, 10288, 11025, 11024, 11027, 11026, 11006	9.18252e-05
Lipopolysaccharide-mediated signaling pathway	929, 5595, 3055, 5724, 4615, 7097	0.000113888
Regulation of immune response	10859, 27036, 146722, 7305, 126014, 10288, 10871, 11024, 3383, 3689, 27180	0.000412274
Defense response	6890, 1441, 11025, 11024, 11027, 10367, 11026	0.000542888
Positive regulation of extrinsic apoptotic signaling pathway	5371, 4055, 29108, 637, 8692	0.000605703
Interferon-gamma-mediated signaling pathway	5371, 5580, 3055, 4502, 6737, 3383, 5724	0.000740658
Positive regulation of interleukin-8 secretion	29108, 8692, 3965, 2219	0.000894432
Cell surface receptor signaling pathway	929, 8685, 4061, 433, 2015, 977, 10288, 11025, 978, 11024, 7867, 4615, 27180	0.00105329
Oxidation-reduction process	22921, 4482, 9540, 5351, 10493, 9446, 23166, 55240, 240, 6916, 2745, 221, 51022, 644, 4688, 4689, 84695, 51734, 2936, 2539	0.00188378
Cell adhesion	7791, 9777, 1495, 23166, 3055, 3383, 9473, 3959, 29780, 27036, 2015, 1441, 140885, 977, 3689, 27180, 2319	0.00189052
Receptor-mediated endocytosis	929, 8685, 3959, 432, 433, 4035, 23166, 55911, 84695, 5538	0.00225873
Cellular defense response	3959, 4332, 7305, 10288, 4688, 10871	0.00252547
Apoptotic process	929, 5580, 5371, 4055, 5595, 29108, 1075, 6280, 55240, 7097, 55332, 51022, 10011, 3689, 408, 706, 4615, 4616, 3956	0.00276944
Positive regulation of I-kappaB kinase/NF-kappaB signaling	7132, 6275, 4055, 124583, 3162, 3965, 4615, 6283, 3956	0.00331681
Protein repair	22921, 4482, 51734	0.00333516
Membrane raft assembly	302, 10211, 2319	0.00333516
Cytokine-mediated signaling pathway	7132, 3601, 5355, 1441, 3055, 1050, 4615, 1438	0.00396676
Positive regulation of NF-kappaB transcription factor activity	29108, 3383, 3689, 6280, 3965, 4615, 7097, 6283	0.00431028
Autophagy	55332, 81876, 411, 27243, 128866, 1509, 6280, 10533	0.00431028
Positive regulation of viral entry into host cell	6737, 3965, 3956	0.00462236
Positive regulation of inflammatory response	7132, 91662, 8692, 6280, 7097, 6283	0.00512186
Immune response	7132, 7133, 5199, 4055, 8741, 10581, 7940, 1075, 7097, 2537, 943, 10288, 4689, 5724, 10410	0.00532839
Positive regulation of tumor necrosis factor production	929, 29108, 5724, 4615, 7097	0.00562923
Cell redox homeostasis	2745, 2876, 51022, 4688, 4689, 2936	0.00641552
Actin filament polymerization	22921, 199, 51734, 283	0.00702647
Cellular response to lipopolysaccharide	929, 7133, 10859, 29108, 10288, 3383, 706	0.00770631
Tumor necrosis factor-mediated signaling pathway	7132, 7133, 4055, 8741, 943, 5699, 29108	0.00944248
Glucose 6-phosphate metabolic process	92579, 3101, 2539	0.00961056

## Sheet: red
GO Term	Genes (Entrez ID)	P-value
Negative regulation of apoptotic process	8531, 7320, 7001, 4353, 6478, 4057, 6774, 2274, 573, 2623, 598, 358, 6622, 1718, 2729, 5273, 8887, 7314, 5036, 5292, 7052, 665, 566, 23770, 966, 329, 11235	6.02888e-06
Antibacterial humoral response	8344, 3017, 85236, 820, 4057, 6037, 1669, 6590	3.80041e-05
Innate immune response in mucosa	8344, 3017, 85236, 820, 4057, 6037	0.000164343
Erythrocyte differentiation	10107, 2623, 212, 8444, 6886, 10661, 51327	0.000193084
Oxygen transport	3049, 3046, 3045, 3043, 3042	0.000235162
Proteasome-mediated ubiquitin-dependent protein catabolic process	8451, 7320, 64795, 6478, 7314, 11065, 9491, 23327, 991, 996, 997, 5886, 329, 7328	0.000450728
Mitophagy	26100, 84557, 25793, 65018, 493856, 11345	0.000842389
Nucleosome assembly	8365, 8344, 8342, 3017, 3006, 85236, 3005, 8345, 3014, 23569	0.00105654
Macroautophagy	8897, 26100, 7314, 84557, 65018, 10133, 11345, 29979	0.00120702
Protein ubiquitination involved in ubiquitin-dependent protein catabolic process	991, 8451, 64795, 7314, 996, 11065, 6478, 25793, 26994, 9604, 23327	0.00172793
Response to oxidative stress	3848, 58515, 7001, 140809, 4353, 253827, 65018, 1718, 2729	0.00253632
Cellular protein metabolic process	8365, 1511, 5045, 51201, 7314, 4057, 6478, 6622, 2934	0.00391004
Regulation of protein ubiquitination	6478, 3300, 65018, 29979	0.00444681
Negative regulation of growth of symbiont in host	1511, 4353, 820, 1991	0.00444681
Ubiquitin-dependent protein catabolic process	84669, 8451, 7320, 58476, 219333, 11065, 6478, 25793, 9491, 65018, 7328	0.00597082
Blood coagulation	2768, 4097, 2623, 9002, 3046, 30846, 3045, 966, 3043, 5657, 4778	0.00643461
Regulation of cell size	3792, 128239, 7504, 23038	0.0084971
Hydrogen peroxide catabolic process	7001, 4353, 9588, 3043	0.0084971
Megakaryocyte differentiation	2623, 6886, 54997	0.00896312
Oxidation-reduction process	7264, 7001, 317671, 140809, 9645, 4353, 9588, 2766, 10826, 80853, 143686, 54498, 645, 253827, 8659, 6622, 1718, 6319, 10257, 51218, 1727, 8804, 1428	0.00899916
Heme biosynthetic process	51629, 212, 2235, 3145	0.00975805
Defense response to Gram-positive bacterium	8993, 8344, 3017, 85236, 820, 6037, 1669	0.00985118

## Sheet: lightyellow
GO Term	Genes (Entrez ID)	P-value
Chemical synaptic transmission	56127, 5354, 10052, 6854, 3354, 3786, 9229, 11245, 4889	0.000293593
Sympathetic nervous system development	2668, 8929, 8626	0.00484282

[truncated: 13 more sheets: green, lightcyan, greenyellow, royalblue, salmon, yellow, blue, darkturquoise, midnightblue, hotpink, darkorange, orange, darkred]
