# Supplementary material for: An Integrative Transcriptomic Analysis of Systemic Juvenile Idiopathic Arthritis for Identifying Potential Genetic Markers and Drug Candidates
Source: Int J Mol Sci. 2021 Jan 12;22(2):712. doi: 10.3390/ijms22020712 (PMC7828236; doi:10.3390/ijms22020712)
Supplement: Supplementary file 1 [file ijms-22-00712-s001.zip › sJIA_Supplementary_Table/Supplementary_Table_S6.xlsx]

## Sheet: Sheet1
Supplementary Table S6. The up-regulated GO terms in sJIA.
GO term	Genes	P-value
Erythrocyte differentiation	ALAS2, KLF1, TAL1, AHSP, TRIM10	8.5e-05
Antibacterial humoral response	CAMP, DEFA4, HIST1H2BK, LTF	0.0021
Negative regulation of growth of symbiont in host	CAMP, CTSG, MPO	0.0038
Hemopoiesis	TAL1, AHSP, GLRX5, SPTA1	0.0049
Innate immune response in mucosa	CAMP, HIST1H2BK, LTF	0.0093
