# Supplementary material for: An Integrative Transcriptomic Analysis of Systemic Juvenile Idiopathic Arthritis for Identifying Potential Genetic Markers and Drug Candidates
Source: Int J Mol Sci. 2021 Jan 12;22(2):712. doi: 10.3390/ijms22020712 (PMC7828236; doi:10.3390/ijms22020712)
Supplement: Supplementary file 1 [file ijms-22-00712-s001.zip › sJIA_Supplementary_Table/Supplementary_Table_S7.xlsx]

## Sheet: Sheet1
Supplementary Table S7. The down-regulated GO terms in sJIA.
GO term	Genes	P-value
Regulation of immune response	CD160, SH2D1B, KIR2DL1, KLRB1, KLRD1, KLRF1	2.9e-06
Cell surface receptor signaling pathway	CD160, KLRB1, KLRD1, KLRF1, KLRG1	0.0004
Cellular defense response	CD160, KLRC3, KLRG1	0.003
Cellular response to prostaglandin D stimulus	AKR1C3, PTGDR	0.0078
