# Supplementary material for: An Integrative Transcriptomic Analysis of Systemic Juvenile Idiopathic Arthritis for Identifying Potential Genetic Markers and Drug Candidates
Source: Int J Mol Sci. 2021 Jan 12;22(2):712. doi: 10.3390/ijms22020712 (PMC7828236; doi:10.3390/ijms22020712)
Supplement: Supplementary file 1 [file ijms-22-00712-s001.zip › sJIA_Supplementary_Table/Supplementary_Table_S8.xlsx]

## Sheet: Sheet1
Supplementary Table S8. The information on 66 nodes in the PPI network.
Gene Symbol	Log2FC from Microarray	Log2FC from RNA-seq	Module	Degree
DEFA4	2.53203	3.22546	Red	14
RETN	1.44667	1.48845	Red	13
ARG1	1.18672	2.95009	Red	13
CAMP	1.62359	1.74316	Red	11
PGLYRP1	1.38078	1.59467	Red	10
LTF	2.25051	2.50297	Red	10
LCN2	2.39502	2.80925	Red	10
MMP8	2.52907	3.5428	Red	10
TCN1	1.48473	1.63376	Red	10
OLFM4	3.13124	4.51566	Red	10
EPB42	3.29607	1.51108	Red	10
ORM1	1.61529	2.19481	Red	10
ALAS2	2.15897	2.71754	Red	10
SLC4A1	2.6092	1.66723	Red	8
CTSG	1.03474	2.94444	Red	6
AHSP	3.52436	1.84837	Red	6
MPO	1.46688	2.15994	Red	5
HBD	3.60522	2.00666	Red	5
KLF1	2.48542	1.28581	Red	5
TFDP1	0.68057	0.738506	Red	4
E2F1	0.740518	0.893795	Red	4
AGO2	0.832145	0.683784	Red	4
CEACAM8	2.12557	2.88221	Red	4
MS4A3	0.665202	1.71955	Red	4
CREG1	0.682227	0.656736	Red	4
CA1	1.85619	2.69608	Red	4
E2F2	0.869765	0.680307	Red	3
ANK1	1.13273	0.917702	Red	3
SIAH2	1.43552	1.0628	Red	3
CEACAM1	1.4653	1.63509	Red	3
NFE2	1.12009	0.946573	Red	3
FECH	1.46975	0.941048	Red	3
STOM	0.5233	0.92148	Red	3
DMTN	1.97971	1.09045	Red	3
SPTA1	0.652245	1.15215	Red	2
BNIP3L	1.0179	0.87743	Red	2
MKRN1	0.773579	0.680907	Red	2
FOXO3	0.982045	0.82577	Red	2
UBE2C	0.511768	0.927865	Red	2
GLRX5	1.42366	1.22548	Red	2
HIST1H2BK	0.708142	0.698853	Red	2
SLC25A37	2.24475	0.843428	Red	2
SELENBP1	3.20662	1.99998	Red	2
SNCA	2.60938	1.54296	Red	1
GABARAPL2	0.544451	0.597965	Red	1
KANK2	0.566102	1.0501	Red	1
FAM20A	1.69749	1.26429	Red	1
MBOAT2	1.08149	1.18981	Red	1
PBX1	1.12315	0.637525	Red	1
BCL2L1	1.03725	1.16549	Red	1
GADD45A	1.05009	1.18912	Red	1
MPP1	1.37566	0.888862	Red	1
TAL1	0.79195	0.827199	Red	1
RIOK3	0.786441	0.74885	Red	1
MXI1	1.17212	1.55029	Red	1
GZMB	-0.577476	-1.07869	Dark orange	5
PTGDR	-0.690801	-0.962893	Dark orange	3
TBX21	-0.621644	-1.02727	Dark orange	3
IL2RB	-0.578489	-0.966398	Dark orange	3
KLRG1	-0.731133	-0.780743	Dark orange	3
KLRD1	-0.720802	-0.626676	Dark orange	2
KIR2DL1	-0.527136	-1.17126	Dark orange	1
KIF21A	-0.631909	-0.814203	Dark orange	1
PRSS23	-0.610066	-1.14332	Dark orange	1
PLA2G16	-0.567248	-0.670952	Dark orange	1
KLRB1	-0.805539	-0.938811	Dark orange	1
